# Supplementary material for: Genetic Structure and Potential Environmental Determinants of Local Genetic Diversity in Japanese Honeybees (Apis cerana japonica)
Source: PLoS One. 2016 Nov 29;11(11):e0167233. doi: 10.1371/journal.pone.0167233 (PMC5127551; doi:10.1371/journal.pone.0167233)
Supplement: S1 Table — (TXT) [file pone.0167233.s001.txt]

S1 Table. Properties of 139 sites, where Apis cerana japonica workers were collected	

Columns
Site	ID of site
Lat.deg	Latitude (degree N)
Lon.deg	Longitude (degree E)
Alt.m	Altitude (m)
ColDate	Date of worker collection
ColMethod	Method of worker collection; nest or flower
Mesh2ID	ID of the secondary mesh in Japan
	The area (m^2) of
Water_1.m2	water surface
TotalFarm_1.m2	orchard, paddy field, and farm
OtherFarm_1.m2	orchard
Paddy_1.m2	paddy field
Farm_1.m2	farm
Wetland_1.m2	wetland
Urban_1.m2	urban area
Bamboo_1.m2	bamboo shrub
TotalForest_1.m2	natural and artificial forest or broad-leaf and conifer forest
NaturalForest_1.m2	natural forest 
ArtificialForest_1.m2	artificial forest
BroadLForest_1.m2	broad leaf forest
ConiferForest_1.m2	conifer forest
Grassland_1.m2	grassland
Other_1.m2	other land
	within 1 km radius
	The area (m^2) of
Water_2.m2	water surface
TotalFarm_2.m2	orchard, paddy field, and farm
OtherFarm_2.m2	orchard
Paddy_2.m2	paddy field
Farm_2.m2	farm
Wetland_2.m2	wetland
Urban_2.m2	urban area
Bamboo_2.m2	bamboo shrub
TotalForest_2.m2	natural and artificial forest or broad-leaf and conifer forest
NaturalForest_2.m2	natural forest 
ArtificialForest_2.m2	artificial forest
BroadLForest_2.m2	broad leaf forest
ConiferForest_2.m2	conifer forest
Grassland_2.m2	grassland
Other_2.m2	other land
	within 2 km radius
	The area (m^2) of
Water_3.m2	water surface
TotalFarm_3.m2	orchard, paddy field, and farm
OtherFarm_3.m2	orchard
Paddy_3.m2	paddy field
Farm_3.m2	farm
Wetland_3.m2	wetland
Urban_3.m2	urban area
Bamboo_3.m2	bamboo shrub
TotalForest_3.m2	natural and artificial forest or broad-leaf and conifer forest
NaturalForest_3.m2	natural forest 
ArtificialForest_3.m2	artificial forest
BroadLForest_3.m2	broad leaf forest
ConiferForest_3.m2	conifer forest
Grassland_3.m2	grassland
Other_3.m2	other land
	within 3 km radius
	The area (m^2) of
Water_4.m2	water surface
TotalFarm_4.m2	orchard, paddy field, and farm
OtherFarm_4.m2	orchard
Paddy_4.m2	paddy field
Farm_4.m2	farm
Wetland_4.m2	wetland
Urban_4.m2	urban area
Bamboo_4.m2	bamboo shrub
TotalForest_4.m2	natural and artificial forest or broad-leaf and conifer forest
NaturalForest_4.m2	natural forest 
ArtificialForest_4.m2	artificial forest
BroadLForest_4.m2	broad leaf forest
ConiferForest_4.m2	conifer forest
Grassland_4.m2	grassland
Other_4.m2	other land
	within 4 km radius
	The area (m^2) of
Water_5.m2	water surface
TotalFarm_5.m2	orchard, paddy field, and farm
OtherFarm_5.m2	orchard
Paddy_5.m2	paddy field
Farm_5.m2	farm
Wetland_5.m2	wetland
Urban_5.m2	urban area
Bamboo_5.m2	bamboo shrub
TotalForest_5.m2	natural and artificial forest or broad-leaf and conifer forest
NaturalForest_5.m2	natural forest 
ArtificialForest_5.m2	artificial forest
BroadLForest_5.m2	broad leaf forest
ConiferForest_5.m2	conifer forest
Grassland_5.m2	grassland
Other_5.m2	other land
	within 5 km radius
PercipAnn.mm	Annual precipitation (10^-1 mm)
TempAnnMax	Annual maximum of daily mean temperature (10^-1 degreeC)
TempAnnMin	Annual minimum of daily mean temperature (10^-1 degreeC)
TempAnnMean	Annual mean of daily mean temperature (10^-1 degreeC)
SnowdepAnnMax	Annually maximum snow depth (cm)
SunhourAnn	Annually cumulative duration of sunshine (h)
SolarradAnnMean	Annual mean of daily cumulative solar radiation (MJm^-2)
ElevMean.m	Mean altitude in a 250-m mesh (m)
ElevMax.m	Maximum altitude in a 250-m mesh (m)
ElevMin.m	Minimum altitude in a 250-m mesh (m)
SlopeMaxAngl.deg	Maximum angle of slope at 10-m grids in a 250-m mesh
SlopeMaxDirect	Direction of slope with maximum angle at 10-m grids in a 250-m mesh (0: North, 2: NE, 3: East, 4: SE, 5: South, 6: SW, 7:West, 8: NW)
SlopeMinAngl.deg	Minimum angle of slope at 10-m grids in a 250-m mesh
SlopeMinDirect	Direction of slope with minimum angle at 10-m grids in a 250-m mesh (0: North, 2: NE, 3: East, 4: SE, 5: South, 6: SW, 7:West, 8: NW)
SlopeMeanAngl.deg	Mean angle of slope at 10-m grids in a 250-m mesh

Table
Site	Lat.deg	Lon.deg	Alt.m	ColDate	ColMethod	Mesh2ID	Water_1.m2	TotalFarm_1.m2	OtherFarm_1.m2	Paddy_1.m2	Farm_1.m2	Wetland_1.m2	Urban_1.m2	Bamboo_1.m2	TotalForest_1.m2	NaturalForest_1.m2	ArtificialForest_1.m2	BroadLForest_1.m2	ConiferForest_1.m2	Grassland_1.m2	Other_1.m2	Water_2.m2	TotalFarm_2.m2	OtherFarm_2.m2	Paddy_2.m2	Farm_2.m2	Wetland_2.m2	Urban_2.m2	Bamboo_2.m2	TotalForest_2.m2	NaturalForest_2.m2	ArtificialForest_2.m2	BroadLForest_2.m2	ConiferForest_2.m2	Grassland_2.m2	Other_2.m2	Water_3.m2	TotalFarm_3.m2	OtherFarm_3.m2	Paddy_3.m2	Farm_3.m2	Wetland_3.m2	Urban_3.m2	Bamboo_3.m2	TotalForest_3.m2	NaturalForest_3.m2	ArtificialForest_3.m2	BroadLForest_3.m2	ConiferForest_3.m2	Grassland_3.m2	Other_3.m2	Water_4.m2	TotalFarm_4.m2	OtherFarm_4.m2	Paddy_4.m2	Farm_4.m2	Wetland_4.m2	Urban_4.m2	Bamboo_4.m2	TotalForest_4.m2	NaturalForest_4.m2	ArtificialForest_4.m2	BroadLForest_4.m2	ConiferForest_4.m2	Grassland_4.m2	Other_4.m2	Water_5.m2	TotalFarm_5.m2	OtherFarm_5.m2	Paddy_5.m2	Farm_5.m2	Wetland_5.m2	Urban_5.m2	Bamboo_5.m2	TotalForest_5.m2	NaturalForest_5.m2	ArtificialForest_5.m2	BroadLForest_5.m2	ConiferForest_5.m2	Grassland_5.m2	Other_5.m2	PercipAnn.mm	TempAnnMax	TempAnnMin	TempAnnMean	SnowdepAnnMax	SunhourAnn	SolarradAnnMean	ElevMean.m	ElevMax.m	ElevMin.m	SlopeMaxAngl.deg	SlopeMaxDirect	SlopeMinAngl.deg	SlopeMinDirect	SlopeMeanAngl.deg
1	36.86451	139.83099	609	2011.5.25	nest	553926	0	659452.407	0	0	659452.407	0	31071.078	0	2351229.925	1124134.236	1227095.689	1124134.236	1227095.689	99423.651	0	0	1128397.903	30151.662	0	1098246.241	0	131462.844	0	10649664.55	3842691.231	6806973.323	3842691.231	6806973.323	656012.16	0	33577.685	1849197.017	44165.78	66378.2	1738653.037	0	605962.715	82390.488	24031531.18	9215476.677	14733664.02	9215476.677	14733664.02	1752810.376	0	156681.955	2267310.865	44165.78	319437.577	1903707.508	0	823161.399	509502.005	42923663.11	16209950.72	26204210.39	16056785.19	26357375.92	3920646.291	176607.544	174927.044	3631849.706	213945.215	1184070.739	2233833.752	0	993008.94	865498.881	68634109.42	26047679.85	41720930.69	25394340.32	42374270.22	1612039.535	234764.558	19340	149	58	102	11	17722	129	613.4	680.9	532.6	7.5	4	3.7	3	5.3
2	34.68203	135.83954	110	2011.7.12	nest	523506	55033.785	2833.732	0	2833.732	0	0	1241526.098	0	1642322.487	323902.805	1318419.682	73460.698	1568861.789	199460.896	0	106345.712	1138385.038	67741.563	1048823.351	21820.124	0	6241223.827	46120.488	6372980.149	2879658.122	3447201.539	1730943.542	2917823.451	384695.279	0	295620.646	4810427.841	225803.752	4473476.348	111147.741	0	11044961.47	128335.508	11714088.79	8632066.907	2953686.373	4937125.383	6648627.897	407980.047	0	658678.247	11463779.55	686007.598	10396916	380855.952	0	16066646.51	444609.105	21246290.76	14922745.08	5878936.568	6509118.332	14292563.32	828417.241	0	1063702.322	21097924.23	1963259.283	17979243.34	1155421.6	22244.076	21686362.32	1476028.718	33061637.12	22968373.21	8617235.194	7839503.107	23746105.29	1455193.899	0	13506	201	99	146	0	17986	129	122.2	190.9	98.4	10	7	1.6	7	3.6
3	36.00881	140.12976	26	2011.8.3	nest	544001	6923.238	2072369.675	51776.847	210819.149	1809773.679	0	749994.683	10763.027	295426.758	0	284663.731	0	284663.731	16462.606	0	86201.59	6465511.255	297962.671	1797254.019	4370294.565	0	2907720.305	32777.19	2683768.462	563087.542	2087903.73	563087.542	2000881.929	509357.512	0	292646.544	13262576.29	552046.02	3636943.176	9073587.094	656.553	8234400.756	53773.343	5450519.961	1096643.749	4300102.869	1096643.749	4300102.869	1032278.447	0	814440.76	24721974.99	659822.464	7243488.522	16818664	448822.224	14261138.88	163679.967	8384540.679	1595566.479	6625294.233	1595566.479	6625294.233	1632895.672	0	1206769.245	38507090.31	909885.331	11728873.93	25868331.05	932624.036	23369662.96	164179.706	11854085.04	2202768.6	9487136.732	2202768.6	9487136.732	2667495.171	0	12804	193	92	139	4	18829	128	22.7	24.8	20.1	0.3	4	0	4	0.2
4	34.6539113	134.990479	10	2011.8.4	nest	513477	124381.184	281923.319	0	255685.948	26237.371	0	2734872.499	0	0	0	0	0	0	0	0	1973883.99	2998972.555	0	2758896.169	240076.386	0	7346674.268	0	226543.453	226543.453	0	0	226543.453	0	19463.078	8016890.61	6626050.639	0	5829428.367	796622.272	0	12387457.95	0	1214129.429	1214129.429	0	81546.423	1132583.006	0	28550.172	18165550.42	11506091.51	0	9748459.438	1757632.071	0	18005868.59	0	2557751.624	2557751.624	0	120827.267	2436924.357	0	28550.172	31168928.7	16987832.5	0	14353879.14	2633953.358	0	23546658.48	0	6659122.295	6659122.295	0	304180.001	6354942.294	142615.735	28550.172	11056	198	124	161	0	20579	137	16.1	32.2	3.7	3.1	5	0.4	7	1.6
5	33.63180556	132.7106944	257	2011.8.8	nest	503235	55414.244	979514.444	682036.409	57176.712	240301.323	0	140694.438	0	1962509.494	197240.119	1765269.375	197240.119	1765269.375	3044.57	0	103991.19	3728529.358	2093682.264	469457.78	1165389.314	0	304637.656	0	8416065.585	760322.978	7655742.607	760322.978	7655742.607	12313.928	0	156917.612	7383268.924	3329013.139	1049778.418	3004477.367	0	323647.386	15166.409	20386849.18	2470331.873	17901350.9	2462367.042	17909315.73	20982	0	216074.139	11475115.73	4266578.964	1898529.225	5310007.536	0	323647.386	40157.133	38174138.94	5366450.657	32767531.15	5014396.238	33119585.57	71969.332	0	255808.741	16448539.78	5303958.072	3023487.561	8121094.147	0	323647.386	40157.133	61280705.38	8003017.105	53237531.15	6780056.522	54460491.73	0	0	16488	195	100	143	0	17302	129	232.1	430.5	129.7	20.5	8	2.2	7	11
6	35.97139	140.62032	12	2011.9.5	nest	534074	0	1099963.043	0	592811.056	507151.987	0	713079.967	0	1216697.487	16330.043	1200367.444	16330.043	1200367.444	111436.694	0	1353578.622	4153145.376	0	2678574.117	1474571.259	0	2556369.132	0	4834603.374	555171.943	4279431.431	555171.943	3724259.488	223013.16	0	5287972.012	10527766.07	0	6662528.187	3865237.878	0	4540577.868	0	7234908.441	819216.002	6415692.439	819216.002	6415692.439	656651.984	0	8830920.813	20486147.46	0	14094760.62	6391386.833	25196.784	8847772.578	0	10727818.41	1068612.501	9659205.91	1068612.501	9659205.91	1345957.163	0	14987843.64	32366207.62	0	23587838.33	8778369.287	25195.14	13549395.96	0	15097615.74	1483580.77	13614034.97	1483580.77	13614034.97	2511465.827	0	15119	188	108	145	3	19374	130	19.5	38.6	4.7	3.1	5	0.5	4	2
7	34.96755	137.3755	482	2011.9.7	flower	523733	0	538341.797	0	538341.797	0	0	28320.032	0	2574515.171	228431.579	2346083.592	42956.903	2531558.268	0	0	0	754503.893	0	732882.011	21621.882	0	180889.208	1274.72	11630144.24	1642879.729	9985989.792	370677.656	11258191.87	0	0	0	1773293.957	50590.249	1577804.232	144899.476	1342.219	458938.888	24734.223	25954397.93	3473257.687	22456406.02	1070509.889	24859153.82	89642.933	0	25290.876	3281681.732	238578.679	2662162.413	380940.64	48904.627	654425.49	110614.33	46170078.09	6353319.382	39706144.37	2526726.482	43532737.27	89642.933	0	59363.659	6638193.51	263802.655	5706359.414	668031.441	48904.627	949913.293	166507.09	70757025.74	10172629.44	60417889.21	3999590.1	66590928.55	0	0	23339	174	74	118	13	19732	138	535.5	657.9	464.7	9.8	8	1.8	4	6.7
8	34.87664	136.18652	213	2011.9.7	flower	523621	17903.416	1347151.805	0	1275556.441	71595.364	0	291757.251	19934.939	1484364.529	213729.122	1250700.468	6232.886	1458196.704	0	0	131655.881	5626151.401	98055.652	5196672.536	331423.213	0	659606.607	65474.464	6466712.804	1045901.533	5355336.807	216466.197	5866182.79	0	0	452317.077	10917706.78	218384.387	10117481.04	581841.353	0	1470952.045	143356.238	14608989.48	3726470.02	10739163.23	636626.182	13829007.06	823113.418	0	1021826.525	19470812.19	235645.924	18074382.58	1160783.689	0	4132199.901	173368.221	23602404.37	7469429.153	15959607	1037181.557	22391854.59	2036569.334	0	1735246.089	28754457.32	429347.932	26375303.65	1949805.729	0	6763883.909	173368.221	36271794.55	12013861.17	24084565.16	1509895.777	34588530.55	4071993.3	0	15157	186	80	129	0	16784	125	229.5	272.1	199.7	4.2	5	0.3	1	2.6
9	35.24346	136.73931	6	2011.9.7	nest	523665	58005.083	2087524.09	24320.37	1589627.376	473576.344	0	995647.827	0	0	0	0	0	0	0	0	130279.353	8994163.062	174878.691	6453390.524	2365893.847	0	3441094.924	0	0	0	0	0	0	0	0	250351.162	20675497.63	360383.291	13734453.61	6580660.728	0	7347230.004	0	0	0	0	0	0	0	0	403333.901	36708260.16	489683.254	25130204.44	11088372.47	221153.376	12777255.6	0	0	0	0	0	0	28942.772	124866.496	2240072.407	54086580.48	607610.042	37618746.44	15860224.01	635183.178	20252247.69	0	13204.891	13204.891	0	13204.891	0	250369.306	1060066.283	16362	205	113	155	0	20478	136	3	5	2.4	0.2	7	0	2	0.1
10	35.45289	138.87585	967	2011.9.8	flower	533817	0	1222465.082	0	927289.211	295175.871	0	20205.656	0	1814328.898	14326.277	1800002.621	14326.277	925929.398	84177.492	0	0	2750767.293	0	1161995.225	1588772.068	0	579847.586	0	7380401.02	1221937.217	6158463.803	780570.081	6153575.567	2300777.069	0	61151.432	4675043.519	44048.33	2438235.918	2192759.271	0	1102301.236	0	17007582.24	4686603.351	12320978.89	3393967.279	13613614.96	5427000.757	0	3512951.616	7204310.505	44048.33	3206075.669	3954186.506	18602.986	2374574.02	0	29173137.66	11288850.6	17884287.06	9925423.74	19247713.92	7969248.387	10987.657	6736336.581	9804566.864	126080.213	4146347.694	5532138.957	24710.983	3834183.454	0	46173506.39	19588307.69	26585198.7	18141417.73	28032088.66	7993381.038	12181.471	20807	146	41	90	26	18746	139	1010.7	1137.8	960.8	13	6	3.1	7	7.5
11	36.555651	138.766217	436	2011.9.7	nest	543866	55260.317	893880.88	200086.165	107777.591	586017.124	4762.285	191732.374	0	1995541.202	650950.24	1344590.962	518209.606	1390692.291	0	0	120014.611	2517523.084	445268.643	218436.056	1853818.385	4762.285	538202.986	0	9574640.463	2421625.449	7153015.014	1967532.275	7411829.218	5672.998	0	268829.789	4904362.522	851730.861	401054.142	3651577.519	12912.062	810359.549	0	21982089.77	6146468.248	15835621.52	5184290.508	16797799.26	280945.39	13579.901	356667.593	7551317.206	1046716.7	736745.618	5767854.888	12912.062	979260.36	13812.913	40970471.64	12301712.2	28654946.52	10909386.52	30047272.21	379603.793	13579.901	440431.765	11546507.16	1374978.162	1544697.254	8626831.743	15921.436	1337598.813	16178.639	64247762.46	20851420.82	43380163	19282906.03	44948677.79	467822.314	13579.901	15459	175	66	115	31	18169	130	459	660.2	388.8	19.4	2	1	1	10.4
12	36.72088	138.89491	590	2011.9.7	nest	553807	658053.017	373824.489	0	373824.489	0	0	234347.972	0	1874951.459	1102133.849	772817.61	1102133.849	0	0	0	698224.425	2027363.66	0	1690679.023	336684.637	0	472467.675	0	9258590.212	4811606.992	4446983.22	4811606.992	4446983.22	108891.244	0	698224.425	3750220.315	0	3183352.582	566867.733	0	801296.86	0	21842940.89	11385797.1	10457143.79	11385797.1	10457143.79	1180396.125	0	710486.833	6016206.706	0	4828557.75	1187648.956	8823.567	1397038.11	0	40114213.3	20471027.3	19643186	20471027.3	19643186	2017043.543	0	738954.378	8091312.818	0	6571257.809	1520055.009	15496.537	1649633.497	0	65141442.76	34607134.71	30534308.06	34607134.71	30534308.06	1445149.992	0	13680	152	57	102	57	16565	127	595.7	724.9	561	12.8	7	1.9	7	7.2
13	36.71419	139.10786	660	2011.9.7	nest	553900	0	1334394.416	82400.488	857395.832	394598.096	0	0	0	1806782.773	1493936.867	312845.906	1493936.867	312845.906	0	0	0	3150113.279	256411.417	1319676.975	1574024.887	0	106063.328	0	8306746.231	6267874.633	2038871.598	6267874.633	2038871.598	1002614.881	0	0	7022325.501	557117.923	2503457.635	3961749.943	0	146911.716	0	18882697.03	13301980.5	5580716.534	13301980.5	5580716.534	2221145.116	0	0	11335107.42	858542.615	4544400.19	5932164.61	0	318400.643	0	36095762.42	22555943.11	13539819.31	22555943.11	13539819.31	2514542.599	0	0	18153106.97	1111438.549	7987068.008	9054600.413	0	802991.139	0	55921671.06	32064957.18	23856713.89	32064957.18	23856713.89	2618315.064	0	12204	158	54	101	54	18955	135	622.7	725.9	574.1	12.8	6	3	5	6.8
14	39.81245	141.14502	247	2011.9.12	nest	594151	102647.483	1165338.02	0	457160.227	708177.793	0	41128.587	0	1726242.064	1138754.874	587487.19	593767.075	914442.667	105821.037	0	323373.174	5797806.275	0	2543784.007	3254022.268	0	743625.557	0	5792674.91	3118255.855	2674419.055	2155041.433	2674419.055	871272.224	0	710982.931	13987775.78	45219.186	7950367.351	5992189.239	0	1129873.79	0	10513763.53	6684707.186	3829056.346	4751227.601	5762535.931	1930683.335	0	1268299.167	25264134	45219.186	15598049.77	9620865.047	0	1469379.142	0	19350965.43	12590848.72	6760116.704	10127628.82	9223336.605	2911035.33	0	2522100.467	38117177.13	167659.564	22766444.5	15183073.07	0	2944275.239	0	30960090.81	18779010.89	12181079.92	16010617.13	14949473.68	3929081.064	0	13111	143	45	94	50	16648	122	230.6	250.9	168.9	6.8	4	0.7	2	2.6
15	36.2148566	139.40037	27	2011.9.10	nest	543923	32078.321	2618359.839	0	1219800.778	1398559.061	104988.258	385750.831	0	0	0	0	0	0	0	0	1314078.12	8605129.143	229887.179	4902330.309	3472911.655	526263.376	1460525.46	0	2516.729	0	2516.729	0	2516.729	200017.223	457007.788	2329118.767	18736346.29	633436.93	12492352.08	5610557.271	1061000.021	4748648.712	0	289597.287	0	289597.287	22756.149	266841.138	447881.481	660487.003	3270381.91	33866317.23	1398057.403	23607832.78	8860427.055	1665245.463	9824715.446	0	387274.551	0	387274.551	28880.09	358394.461	478850.136	771028.587	4436206.532	54705143.45	3516108.194	38201815.22	12987220.04	2139652.02	15196729.12	0	669018.331	8813.789	660204.542	38203.757	630814.574	487357.833	903618.22	11927	201	97	144	5	20623	133	25.6	27.3	25	0.1	8	0	8	0
16	35.2116	135.4244	159	2011.9.10	nest	523563	65116.224	732116.673	0	437208.334	294908.339	0	402047.947	0	1940594.709	1727532.153	213062.556	630384.324	1310210.385	0	1301.695	139980.842	1887908.522	30.859	1249389.195	638488.468	0	608787.288	0	15448085.8	7833551.504	7614534.297	2275356.126	7614534.297	17875.623	21095.154	209985.853	3781167.128	54146.2	2786137.73	940883.198	26254.192	915258.124	8112.913	23220709.53	17149043.49	6063553.123	4400897.046	18811699.57	98609.567	21095.154	347730.565	7374603.046	97855.027	5832627.696	1444120.323	26254.192	1727923.802	15256.697	40651964.31	29571725.83	11064981.79	6946774.488	33689933.13	114242.241	21095.154	610709.039	13640005.95	164899.328	11114093.91	2361012.717	26254.192	3089718.002	16486.964	60230812.59	44336899.24	15877426.39	11830979.54	48383346.09	779313.55	21095.154	15019	188	85	130	22	15165	120	210.4	390.6	125.4	18.5	3	1.1	2	9
17	36.408297	138.319864	801	2011.9.11	nest	543842	0	1128069.718	91535.706	534285.983	502248.029	0	119035.018	0	1894072.139	1371572.404	522499.735	916711.207	454861.197	0	0	17947.04	4604791.717	397625.731	2384628.757	1822537.229	0	1041070.603	0	7499272.054	4280233.69	3219038.364	3016748.848	3194573.5	690405.383	0	74919.274	13463254.68	1660578.166	6929873.715	4872802.794	0	2635706.225	0	10854514.27	6932029.377	3922484.89	4529291.005	6325223.262	1244683.987	0	127863.982	24059267.38	4063680.384	11926577.64	8069009.356	0	5031506.408	0	19391383.77	11065647.53	8325736.245	6894056.614	12497327.16	1653790.27	0	281479.203	35152738.85	5824628.631	18568275.6	10759834.62	26235.733	8130313.986	0	32115868.58	16701808.92	15414059.66	10654239.09	21461629.49	1460471.112	0	9670	163	50	102	51	21095	144	745.8	890.8	637.9	11.9	6	5.5	7	9.3
18	36.302695	138.60274	940	2011.9.11	nest	543834	33595.631	670048.612	0	418303.979	251744.633	83104.395	45184.781	0	2306757.374	1815667.449	491089.925	1412258.719	403408.73	2486.143	0	96315.236	1955958.297	0	943040.642	1012917.655	404493.959	821754.306	0	8827950.319	5499841.176	3328109.143	4608136.217	3328109.143	1350770.053	0	220402.389	3732886.38	0	1368126.171	2364760.209	477359.651	1908433.928	0	17319623.28	11701270.77	5618352.51	9735462.18	7584161.095	4614372.983	0	351276.646	6643345.424	0	2255225.978	4388119.446	494728.782	3643994.343	0	32077994.34	18996016.67	13081977.67	15307075.47	16770918.87	7027325.867	25146.658	406565.878	9053095.557	0	2981791.762	6071303.795	514730.174	6548990.307	0	52092551.1	29105646.59	22986904.52	24167553.33	27924997.77	8853836.361	180923.252	11507	145	34	85	25	19942	142	963	1031.7	930.2	8.3	6	0.7	8	4.3
19	36.48993	139.84713	87	2011.9.12	nest	543956	61229.619	2138981.254	122635.629	1515736.9	500608.725	0	316036.171	26380.105	624929.706	587057.23	11492.371	409556.496	188993.105	0	0	132017.483	7307717.604	333597.321	4270179.733	2703940.55	0	3607045.211	81257.448	1451736.99	1230699.002	139780.54	745308.241	625171.301	67019.937	0	228576.519	13847793.43	378205.937	7916712.589	5552874.907	0	9695260.037	150970.798	2611297.032	2138570.096	321756.138	1436121.891	1024204.343	1877935.04	12216.485	327401.796	27762935.55	691759.879	16318491.49	10752684.18	0	14199002.64	217152.941	4984736.468	4191803.749	575779.778	2419463.247	2348120.28	2939812.879	49922.687	550648.179	45529210.92	1217598.502	27628817.58	16682794.84	0	20322783.91	357921.029	8715097.33	7329313.953	1027862.348	4056999.178	4300177.123	3360348.889	49922.687	14044	192	87	135	6	19193	129	81.6	85.9	77.5	0.5	5	0.2	5	0.4
20	40.15723	140.80768	229	2011.9.14	flower	604016	0	987477.915	212578.27	446003.784	328895.861	0	294540.269	0	1803918.939	509060.496	1294858.443	509060.496	1294858.443	55240.004	0	123998.328	4538785.616	244890.287	3274761.99	1019133.339	0	776765.269	0	6740161.343	3347531.498	3392629.845	3347531.498	3204471.053	573985.994	0	285666.081	8803418.425	387424.171	6574892.17	1841102.084	65555.951	1426365.208	0	16814113.77	8189704.827	8624408.944	8189704.827	8624408.944	877960.209	0	400471.702	12920016.37	595513.557	9299593.912	3024908.897	110274.477	3251971.74	0	31710599.96	15426562.94	16284037.02	15404257.6	16306342.37	1870479.078	0	549807.089	16728944.9	1238150.851	11627148.72	3863645.335	191248.733	5601278.456	301115.416	51630443.08	26750694.36	24578633.3	26365983.66	24963344.01	2378441.363	0	13297	139	49	90	69	14845	117	237.2	361.1	161.7	18.3	7	3.5	7	8.5
21	39.55955	141.08778	163	2011.9.14	flower	594120	0	2412335.368	0	2085822.883	326512.485	0	0	0	728841.947	427078.609	301763.338	253104.64	475737.307	0	0	1981.102	6608961.604	324673.417	5778767.97	505520.217	0	324460.056	0	6521043.076	3165464.889	3355578.187	2243103.19	3355578.187	31453.828	0	122439.256	12711991.06	417024.371	11501317.14	793649.551	47741.882	562211.044	0	14072166.18	7925258.356	6146907.828	6444305.369	7627860.815	756530.31	0	442778.396	20744038.96	417024.371	19289806.42	1037208.175	352761.598	697321.323	0	26065805.48	14524672.1	11541133.38	12247503.79	13818301.69	1961107.809	0	514197.73	31942381.12	417024.371	30406802.75	1118554.005	400192.749	1232158.627	0	41048749.14	23564286.8	17484462.35	21236702.57	19812046.58	2946330.304	0	13764	148	55	99	40	16666	122	157.1	172.6	148.4	1.7	3	0.7	3	1.1
22	39.26993	140.62608	118	2011.9.15	flower	584075	54223.971	894902.095	0	752949.876	141952.219	0	77560.181	0	2097384.969	1063738.263	1033646.706	1030489.345	1044074.868	17106.035	0	163866.47	2051861.607	6064.602	1751694.962	294102.043	15126.181	302539.854	11379.159	10019984.67	6427316.662	3581288.845	6307212.378	3361703.523	351848.666	0	292897.674	3956961.155	15992.069	3429889.658	511079.428	36664.462	488036.749	11379.159	22348636.54	15023755.51	7313501.865	14836673.62	7500583.756	1149882.967	0	488275.648	6680365.964	319755.447	5672081.151	688529.366	36664.462	760389.223	11379.159	40581984.02	27516013.06	13054591.8	27237485.44	13333119.42	1716133.983	0	621935.182	8484031.399	662417.989	6991446.552	830166.858	36664.462	1253241.789	11379.159	64844064.67	43550506.9	21282178.61	42739799.54	22092885.98	875389.678	650.357	17796	148	56	101	128	14356	116	159.9	350.2	108.2	20.1	6	1.4	7	8.9
23	38.87906	140.33748	172	2011.9.15	flower	584022	69924.956	1104280.311	13646.125	950612.116	140022.07	141000.029	683066.338	0	1116066.146	212377.27	903688.876	212377.27	879438.329	26839.221	0	183364.29	5010885.052	13985.313	4649367.825	347531.914	344228.787	1298451.692	0	5599607.692	1642328.533	3957279.159	1598283.719	3953522.636	176801.167	0	295418.122	10883767.45	25544.812	10000709.51	857513.127	437031.017	2149023.786	0	14095548.39	5050883.121	9044665.27	4560281.328	9535267.063	412290.036	0	410916.515	17070659.36	123262.911	15503306.21	1444090.236	563048.158	2813832.486	0	28221967.04	11477653.76	16744313.28	10488288.37	17733678.67	981820.192	201568.563	861825.364	25771748.93	318866.211	23505033.88	1947848.834	757839.084	3718128.056	0	45654069.21	19539366.38	26114702.83	18394868.65	27259200.56	353899.635	201568.563	19601	147	60	100	123	13890	115	171.6	240.4	152.6	7.6	7	0.9	6	2.7
24	36.917211	138.890159	578	2011.9.15	flower	553827	337861.013	194395.119	67362.212	127032.907	0	0	72669.032	0	2059251.663	1387359.598	671892.065	1387359.598	671892.065	477000.173	0	498477.542	483087.793	234423.98	248663.813	0	0	72669.032	0	11412033.96	7332476.659	4079557.297	7332476.659	3527623.393	608559.055	42643.867	677245.431	683989.105	234423.98	438277.131	11287.994	0	139839.501	942178.055	25306968.17	18594707.02	5770083.095	18594707.02	5770083.095	1274759.306	190277.286	1025954.949	1820051.8	234423.98	1409747.549	175880.271	0	548914.697	5243915.38	43512124.14	31394291.76	6873917.002	31394291.76	6873917.002	2764711.43	592055.295	3443232.796	3989294.748	283384.857	3410587.16	295322.731	0	1692632.036	8905631.692	64780402.14	46929598.28	8945172.171	46929598.28	8945172.171	3403477.099	821969.884	21328	144	51	94	205	15779	126	671.3	882.6	556.9	20.9	5	2.8	7	12.9
25	34.61106	135.75443	43	2011.9.19	nest	513576	74731.071	2178022.951	2305.712	2134363.21	41354.029	0	888422.975	0	0	0	0	0	0	0	0	255132.298	7582870.49	524715.444	6877019.318	181135.728	0	4543666.002	23761.826	164304.698	122526.347	18016.525	0	140542.872	19563.851	0	828360.269	15796391.87	1341958.339	13893346.1	561087.436	0	9867653.533	82279.607	1275215.776	1165118.451	27817.718	123799.895	1069136.274	505457.434	0	1504068.623	27365740.83	2276577.288	24050672.15	1038491.384	0	16073111.32	179099.428	4815662.286	4255951.625	380611.233	519779.782	4116783.076	505457.434	0	2128945.061	41113384.36	3422055.994	36173487.31	1517841.047	0	25495231.18	236724.884	9294934.384	8276685.562	781523.938	993042.513	8065166.987	505457.434	0	12953	206	110	154	0	18381	130	47	50.1	44.2	0.4	5	0.2	5	0.3
26	36.630258	138.336655	521	2011.9.15	nest	543872	10128.485	1262533.454	22440.206	717494.513	522598.735	0	832445.064	0	972847.989	583855.53	388992.459	228790.752	557025.941	34276.24	28945.706	35903.303	4768700.63	954335.228	1897095.788	1917269.614	96226.399	2656171.557	0	6238845.741	2531944.101	3706901.64	1461720.293	3482566.469	35302.861	28945.706	56023.81	7711216.145	1443612.939	2992627.267	3274975.939	286314.49	5477785.367	0	14236437.35	7180620.559	7055816.794	4834098.803	9402338.55	291802.371	213499.076	88194.004	11457526.17	3378474.578	3907897.6	4171153.988	412004.666	9788465.653	0	27695724.65	13236596.22	14459128.42	9884193.013	17811531.63	492427.99	329468.94	203132.522	17111266.92	6458627.128	5435281.348	5217358.44	485407.259	14311758.94	0	45229815.2	22187598.92	23042216.29	17771641.74	27458173.47	47373.083	366535.824	11028	165	64	113	47	18173	132	505	575.1	469.6	5.7	7	2.6	1	3.2
27	34.94901	135.57352	319	2011.9.19	nest	523534	0	359713.891	0	359713.891	0	0	25464.387	0	2702781.675	2410088.906	292692.769	509261.957	2193519.718	53217.052	0	0	1056263.834	12883.682	1009859.668	33520.484	0	80280.511	41631.932	14517156.26	9393913.501	5081610.822	1181159.243	9858650.44	241479.991	106071.394	2582.927	2386490.526	41200.769	2246279.75	99010.007	0	174576.803	80035.063	24871205.99	20108907.51	4682263.411	4446959.932	20344210.99	732151.168	106071.394	12892.357	4772755.171	148546.479	3895868.724	728339.968	0	441990.321	80035.063	43900960.19	36307212.64	7513712.482	9451327.856	34369597.27	1029142.892	106071.394	114968.567	7760538.545	1054018.483	5911605.47	794914.592	0	1288544.855	267330.846	67402214.66	55269438	11865445.81	16044438.61	51090445.21	1548830.207	106071.394	17407	182	84	130	0	17737	130	339.4	453.7	262.3	13.8	3	1.6	7	6.5
28	34.68724	135.52073	23	2011.9.19	nest	523504	366867.706	0	0	0	0	0	2774309.295	0	0	0	0	0	0	0	0	635081.535	0	0	0	0	0	11930455.8	0	0	0	0	0	0	0	0	918187.774	0	0	0	0	0	27354891.02	0	0	0	0	0	0	0	0	1979343.14	0	0	0	0	289568.289	47905966.07	0	0	0	0	0	0	55677.219	33257.791	4205772.686	111157.074	0	33943.965	77213.109	1579898.676	72466461.85	0	0	0	0	0	0	141176.363	33257.791	12707	210	130	167	0	19900	134	12.9	32.5	2.7	1.8	8	0.2	7	1
29	35.2847389	135.295681	108	2011.10.2	nest	523572	61218.515	1385624.158	3348.364	1357338.557	24937.237	0	49810.691	0	1644523.449	1329910.522	314612.927	283403.615	1361119.834	0	0	169919.465	2696660.68	47446.098	2588069.254	61145.328	0	81536.778	0	15370221.84	7415607.071	7954614.765	1655225.531	7954614.765	7579.743	0	372792.313	4574588.61	147455.855	4109483.132	317649.623	0	772985.298	0	22543937.76	16384598.91	6159338.844	3638688.359	18905249.4	8774.251	0	693734.784	8822789.625	485523.624	7858672.97	478593.031	0	2662245.625	0	38034716.77	27345737.2	10688979.57	7143201.05	30891515.72	50324.761	0	994831.54	13213624.06	828229.61	11664300.41	721094.036	0	4713731.982	25669.677	59479131.33	41733153.56	17720308.09	12210648.84	47242812.81	0	33138.952	16433	193	94	137	24	15347	120	78.6	173.9	42.2	13.8	5	2.7	1	7.2
30	33.798414	133.6645898	299	2011.10.1	flower	503355	52871.653	136852.101	31288.967	33545.651	72017.483	0	219862.383	0	2688307.861	293851.407	2394456.454	293851.407	2394456.454	43283.317	0	103035.225	470808.489	246727.357	60876.825	163204.307	0	398650.669	0	11340664.01	1303591.875	10037072.14	1303591.875	10037072.14	252379.574	0	315742.373	1265717.171	792906.441	186139.203	286671.527	0	581311.901	14428.287	25668843.84	2621863.256	23032552.3	2621863.256	23032552.3	302814.198	142241.853	574398.134	2714484.07	1762994.096	341331.288	610158.686	0	857619.461	132705.712	45475416.32	4483830.697	40858879.92	4483830.697	40858879.92	475024.494	174880.671	823116.764	5714741.575	2360107.717	1771669.096	1582964.762	0	987364.122	308943.238	70215522.14	8600473.882	61306105.02	8585084.035	61321494.87	0	241856.828	22582	190	87	132	0	16428	127	399.8	665.9	245.7	21.4	7	3.4	7	15.3
31	34.30598854	133.892355	171	2011.10.2	nest	513337	41000.865	1292966.043	635945.683	657020.36	0	39367.536	285119.262	0	1353981.577	1353981.577	0	0	1353981.577	128741.716	0	206340.353	5780113.733	1533164.252	4141225.863	105723.618	177220.796	1218316.64	0	8581221.413	4237847.331	4343374.082	0	4343374.082	840171.734	0	473737.237	14090419.61	4483266.794	9074209.368	532943.452	308114.758	3875603.101	0	7789780.219	7663928.876	125851.343	0	7789780.219	1735423.869	0	1500549.024	22300227.16	8703181.874	12697776.9	899268.389	449049.614	10128823.85	0	13972362.05	13846510.71	125851.343	136474.915	13835887.14	1912800.613	0	6432930.427	33690357.81	12971382.92	19242704.61	1476270.277	714818.388	15092597.85	0	19840255.69	19714404.35	125851.343	575174.462	19265081.23	2766764.077	0	10909	193	105	147	0	20566	139	170.8	354.1	14.4	22.9	8	8.7	2	17.2
32	33.7853	129.7239	121	2011.10.2	nest	502955	4585.918	1315261.063	141236.702	853237.591	320786.77	0	16831.373	0	1769790.019	1630919.323	138870.696	1630919.323	138870.696	34708.627	0	86250.097	5530401.506	620281.551	3140041.707	1770078.248	0	121198.882	0	6781059.045	6557738.489	223320.556	6557738.489	223320.556	46627.812	0	152965.054	14240918.39	1359559.759	8588937.119	4292421.508	0	289349.824	0	13499877.05	13052071.56	447805.489	12480804.74	1019072.308	89968.49	0	1748673.798	25157814.93	1804527.372	14931530.01	8421757.549	0	823640.33	0	22149409.73	21383875.2	765534.534	19831241.43	2318168.296	384273.528	0	7183721.714	37438153.67	2503695.878	20775748.35	14158709.44	0	2293817.031	103423.056	30658741.02	29664265.67	891052.288	26270333.18	4284984.783	914295.37	5420.347	20989	211	129	167	0	19086	133	48.1	161.6	9.9	13.1	4	1.6	4	6.1
33	38.26258456	140.8626571	47	2011.10.5	nest	574036	141045.521	0	0	0	0	0	2896271.078	0	103860.399	103860.399	0	103860.399	0	0	0	308018.142	0	0	0	0	0	10641572.45	0	2400899.856	1370056.752	1030843.104	831875.085	784071.655	0	0	472578.175	262352.373	0	135698.523	126653.85	0	22900572.95	0	4270279.62	3257984.343	1012295.277	2214402.051	2055877.569	367295.678	0	635131.107	712225.469	0	255514.128	456711.341	0	39186783.14	0	8934610.675	6758208.368	2176402.307	5005084.669	3929526.006	794271.319	0	914576.26	2221667.511	46982.854	1439014.359	735670.298	0	59487081.62	0	14929150.97	11165113.21	3764037.762	8604790.238	6324360.729	981216.293	0	12452	163	86	122	10	17671	124	42.8	47.3	36.8	1.9	5	0.3	4	0.8
34	31.98851	130.49051	188	2011.10.8	nest	473073	485079.411	0	0	0	0	0	136601.273	0	2503085.878	677280.497	1825805.381	677280.497	1825805.381	16410.437	0	971498.544	180023.485	0	180023.485	0	0	217839.132	113935.657	13126041.52	2332583.797	10679522.07	2332583.797	8560912.672	188744.084	0	1540758.138	1343327.382	80446.083	1069046.226	193835.073	0	563997.322	518452.701	24369617.38	5213326.363	18637838.32	5213326.363	18637838.32	455378.603	0	2028819.862	4470720.973	503319.929	2828251.791	1139149.253	0	1609477.378	1137325.091	41300512.14	7813048.194	32350138.86	7813048.194	32350138.86	854281.992	0	2367569.244	10331317.71	503319.929	5527341.518	4300656.261	0	3584758.572	1885664.956	60783519.08	10697948.48	48199905.65	10697948.48	48199905.65	0	0	25519	215	107	156	0	18644	133	159.6	283.8	59.7	12.8	3	3.1	5	8.7
35	31.76852	130.7539	6	2011.10.9	nest	473056	149194.206	1523061.111	0	1441195.366	81865.745	87679.244	1069598.031	0	311644.855	143812.8	167832.055	143812.8	167832.055	0	0	318241.281	4158936.613	0	3685091.045	473845.568	92270.658	2571925.721	31080.213	7065934.758	1674211.865	5360642.68	1674211.865	3686430.815	32440.624	0	563623.805	10054712.94	545518.998	8316828.692	1192365.252	208436.811	5429687.016	78417.117	11947513.19	3934065.391	7935030.685	3934065.391	7935030.685	69105.548	0	708556.6	19958846.26	3224856.312	12864328.34	3869661.608	322719.165	8205473.827	293093.409	20791544.8	7185929.48	13312521.91	7185929.48	13312521.91	276672.203	0	851914.331	29728878.45	5656978.175	16241700.12	7830200.152	424835.449	11260958.77	722837.287	34710709.35	10886066.24	23101805.82	10886066.24	23101805.82	1333406.18	0	24923	225	129	173	0	19119	133	10.9	44.2	5	4.6	8	0	8	0.8
36	36.26798	139.78336	31	2011.10.12	nest	543936	0	1719388.019	262995.674	668579.353	787812.992	0	678228.328	53316.255	674179.643	505314.851	115548.537	174953.115	445910.273	69381.013	0	12789.998	6300063.229	699062.833	2161403.523	3439596.873	0	3188993.027	71080.367	2404290.595	2142484.72	190725.508	648454.232	1684755.996	659400.493	0	427800.902	15812709.08	1484749.166	6794798.655	7533161.259	0	6617257.543	139463.613	4383327.623	3853748.024	390115.986	1516598.472	2727265.538	927297.559	104686.09	605323.25	30157354.2	2059719.013	13983321.39	14114313.79	0	11017478.61	154946.239	6778577.253	6055473.93	568157.084	2566588.33	4057042.684	1548540.518	156538.541	792500.689	47935294.06	2290139.175	24840408.55	20804746.34	0	17771987.75	210686.878	9643761.755	7889911.833	1543163.044	3822334.807	5610740.07	2116913.102	228914.391	12253	197	93	141	5	19419	129	29.8	30.1	27.9	0.1	5	0	6	0.1
37	35.4072	134.0105	301	2011.10.14	flower	533400	0	183371.908	0	183371.908	0	0	0	0	2957805.28	747972.154	2209833.126	747972.154	2209833.126	0	0	6152.505	1557113.671	0	1557113.671	0	0	69081.252	0	10883463.51	3381355.099	7502108.406	3381355.099	7233502.471	319278.849	0	6152.505	1942225.431	0	1942225.431	0	0	205060.941	0	24927603.09	9311081.713	15616521.37	9311081.713	15616521.37	1193021.508	0	84102.016	2811242.952	14662.147	2796580.805	0	0	534414.776	0	45173648.91	17363468.5	27810180.4	17363468.5	27810180.4	1661701.885	0	125938.08	4154817.104	226468.538	3928348.566	0	0	725937.194	0	71614341.14	28558110.57	43056230.57	27693352.87	43920988.27	573801.21	0	27030	166	72	116	182	14891	123	431.9	631.5	259.6	21.8	4	5	4	13.4
38	35.24716	133.3412	388	2011.10.15	flower	523362	410.75	313422.176	0	313422.176	0	0	25082.667	0	2752542.363	1501135.808	1251406.555	1501135.808	1251406.555	49718.858	0	7005.002	745228.244	0	745228.244	0	0	25082.667	0	11262044.8	4724034.43	6538010.37	4724034.43	6525792.255	538394.367	0	10225.764	1815318.497	0	1815318.497	0	0	35478.038	0	25341863.53	11664592.9	13677270.63	11664592.9	13677270.63	1070192.403	0	310737.357	2545360.418	0	2545360.418	0	0	52741.894	0	45292988.15	21046742.57	24246245.58	21046742.57	24246245.58	2061983.745	0	791424.212	4947675.58	0	4767684.349	179991.231	0	100819.88	0	68684861.5	33052704.42	35632157.08	32712502.42	35972359.08	0	0	17370	167	65	115	57	15419	124	440	547.2	344.4	13.1	4	2	2	8.5
39	33.71194444	130.8841667	69	2011.10.16	nest	503047	11910.506	1068123.561	0	1039248.011	28875.55	0	213093.034	654915.388	1848049.897	619195.29	573939.219	51675.949	1141458.56	0	0	101639.527	2635769.25	0	2523586.575	112182.675	0	369878.465	1505528.741	10191668.65	2663907.01	6022232.895	943192.424	6022232.895	987296.036	0	180295.837	6211980.752	67496.979	5878526.565	265957.208	0	1037360.356	2532065.561	19289036.96	5620873.029	11136098.37	2609997.39	14146974	1554404.896	0	381301.654	12125117.81	116347.679	11581502.7	427267.433	0	3353185.743	3440534.265	29512344.05	9897652.434	16174157.35	5873716.089	20198093.7	4891863.048	0	561685.988	19634646.05	356480.155	18150306.35	1127859.541	16758.858	5596094.023	3872386.791	43505567.91	15606055.29	24027125.82	9121534.411	30511646.7	8794298.901	0	19980	197	105	148	0	18039	130	119.6	283.3	55	16.7	3	1.2	3	8.5
40	34.0711508	133.6883852	80	2011.10.17	nest	513305	348163.23	1895933.957	1050099.889	845834.068	0	83509.724	467205.463	0	344987.454	344987.454	0	0	344987.454	0	1377.171	639168.888	8161286.098	4326456.316	3834252.442	577.34	155842.03	1531015.989	0	4142519.637	2065672.471	2076847.166	0	2076847.166	0	1377.171	901034.725	15854622.77	7249980.46	8498267.697	106374.617	248179.789	3081971.894	0	8168924.468	8125079.612	43844.856	0	8168924.468	16967.978	1377.171	1425461.266	24473755.77	9243933.106	15123448.04	106374.617	371474.118	5229933.434	0	18521916.54	18113125.25	408791.287	0	18521916.54	239894.023	1377.171	1868947.494	35544024.65	11811359.53	23615149.19	117515.928	474240.842	8606488.175	102586.589	31710702.59	28577493.7	3030622.3	360151.292	31247964.71	119316.791	1377.171	12425	201	110	152	0	18348	131	103.7	160.4	69	5.7	1	1.1	1	3.4
41	31.39810396	130.9265345	56	2011.10.23	nest	473007	0	2158448.534	0	0	2158448.534	0	245600.457	0	737128.009	127204.115	609923.894	127204.115	609923.894	0	0	0	8124471.868	0	317321.18	7807150.688	0	1166271.3	32512.729	3208484.049	1246790.321	1929180.999	1246790.321	1929180.999	66310.12	0	0	18006018.28	0	1573657.536	16432360.74	0	3093116.579	32512.729	7107633.814	2999403.822	4075717.263	2999403.822	4075717.263	66310.12	0	212627.975	33264655.78	28510.776	7328359.656	25907785.34	79601.444	7268255.134	32512.729	9372361.855	3851548.129	5488300.997	3851548.129	5488300.997	66310.12	0	613649.444	54557565.73	55016.507	13734572.71	40767976.52	868692.774	10841115.87	32512.729	11590390.29	4761106.147	6796771.415	4761106.147	6796771.415	66310.12	0	24091	225	123	171	0	19266	134	53.9	65.2	29.6	2.4	3	0.6	6	1.1
42	34.56931389	135.9255	455	2011.10.24	nest	513567	0	1362219.483	118355.094	964388.295	279476.094	0	63064.643	0	1715892.876	326543.819	1389349.057	322719.44	1393173.436	0	0	5974.898	3806476.018	189635.634	2911880.048	704960.336	0	175396.435	0	8532371.453	2176953.288	6355418.165	1686121.46	6807740.581	83827.953	0	75331.656	7529573.5	430382.188	6172384.357	926806.955	0	942983.398	29530.132	19121665.49	7070807.644	12021327.72	3746663.249	15345472.11	603524.753	0	137622.441	12561016.17	1189600.899	10389235.36	982179.911	0	1844556.521	63667.12	34316542.33	13563536.41	20689338.79	7265814.389	26987060.82	1404074.854	0	162168.864	20192973.18	2212570.799	16691585.36	1288817.015	0	4031604.961	69421.357	52627973.29	22053644.13	30504907.8	10729270.94	41829281	1347055.412	4469.785	14691	174	72	119	0	17213	131	493.8	599.6	434.7	12.1	7	3.2	7	6.9
43	36.0877166	139.7740477	13	2011.10.26	flower	543916	208486.735	1860370.192	142210.401	1595510.346	122649.445	204325.81	770245.385	0	0	0	0	0	0	97748.901	0	454686.652	8294570.528	253178.527	7301124.895	740267.106	738015.631	2778307.073	0	0	0	0	0	0	299957.5	0	1956251.02	17180324.41	420574.142	14450046.56	2309703.706	1294879.203	6305617.577	0	518217.24	499640.253	18576.987	499640.253	18576.987	1017790.625	0	2855379.89	31204813.32	600564.549	24884973.62	5719275.153	1597220.674	12249754.14	0	997557.748	795208.791	202348.957	795208.791	202348.957	1359088.003	0	3659957.357	48190965.36	736198.716	35664687.39	11790079.26	2280461.835	20374254.05	0	2301938.879	1213963.952	1087974.927	1182134.43	1119804.449	1730148.304	0	12499	198	96	142	4	19425	130	10.8	13.9	9.5	0.3	6	0	6	0.1
44	35.85116125	140.3023624	0	2011.10.28	flower	534062	9702.74	2640353.616	0	2578464.503	61889.113	0	319950.941	28693.175	171169.702	52731.689	89744.838	52731.689	89744.838	0	0	753475.852	8316176.097	109034.258	7737133.846	470007.993	248542.395	1395000.951	133553.654	1355461.989	276368.003	945540.332	276368.003	911669.145	530751.431	0	1410999.669	18193947.3	419374.449	16720690.4	1053882.443	638516.689	2840805.105	242325.557	3441170.304	497780.3	2701064.447	497780.3	2701064.447	1747640.326	0	2278711.163	31714046.97	982659.137	28362781.52	2368606.316	1202688.613	4848234.657	407874.377	7432017.303	1075507.065	5948635.861	1075507.065	5948635.861	2788114.248	0	3110788.215	47868629.07	1190951.546	42781891.8	3895785.726	1988269.369	7727128.89	625530.521	13427425.49	1940173.754	10861721.21	1940173.754	10861721.21	4415484.07	0	13929	194	90	138	3	18778	128	8	9.1	4	0.4	6	0	7	0.2
45	34.93210556	135.2519972	230	2011.10.29	flower	523532	27411.411	304032.667	0	304032.667	0	0	71511.185	0	2737619.949	2717976.73	19643.219	214546.382	2523073.567	601.789	0	130965.394	1960010.196	2089.305	1957920.891	0	0	317962.628	0	10112800.08	9768299.836	344500.247	934001.492	9133237.666	89359.963	0	605905.11	5121652.137	28202.391	5058954.708	34495.038	0	918443.87	0	21041760.7	20079879.79	961880.905	1744852.034	19296908.67	585316.98	0	1213938.982	7393125.475	82109.969	7133611.322	177404.184	0	1791366.385	0	38667761.75	37133843.2	1533918.544	3164318.352	35503443.4	1197619.722	0	2368916.046	13815940.29	259430.093	13188757.04	367753.156	0	2715750.049	15376.237	57896443.68	55745150.83	2135916.612	4848694.701	53032372.74	1484676.059	0	13795	185	80	130	0	17689	129	281.1	401	217.6	11.5	2	1.3	8	6.8
46	33.33662362	131.0556507	476	2011.10.27	flower	493170	0	219547.374	0	219547.374	0	0	2369.434	81001.556	2891401.611	1687356.227	1123043.828	1450721.472	1359678.583	27858.742	0	0	1047847.259	17650.808	982784.489	47411.962	0	209399.939	179070.146	15298560.88	5161970.188	9957520.549	4282131.794	6555227.149	260147.51	31713.927	4257.872	2319716.126	405466.052	1712428.634	201821.44	0	305472.701	344335.83	23784750.87	9575135.388	13865279.65	7570669.411	15869745.63	1827167.866	31713.927	22734.138	4007395.264	519479.427	3059947.593	427968.244	0	424971.095	560434.49	43106919.74	17790631.66	24755853.59	14008077.27	28538407.98	2670078.909	31713.927	39666.117	7699524.509	642459.173	5966288.2	1090777.136	0	1470058.212	982613.557	65422211.21	26604281	37835316.65	19877102.63	44562495.02	1741866.481	31713.927	19134	189	77	128	0	17414	131	453.5	574.7	353.7	13.3	6	1.7	7	7.7
47	35.32336	132.728357	73	2011.10.29	flower	523275	0	1040268.51	0	739408.725	300859.785	0	15861.196	14395.445	2085047.295	806409.411	1264242.439	439111.751	1631540.099	0	0	27569.944	3563261.535	137522.481	2837983.057	587755.997	0	1343101.894	64324.601	7631603.961	3756933.423	3810345.937	1928692.306	5638587.054	0	0	186332.757	9223410.512	623872.166	7853911.541	745626.805	0	3374641.805	131195.942	15434118.5	7356177.046	7946745.515	4426163.773	10876758.79	54575.219	0	979868.243	17835823.74	1792089.341	14931780.77	1111953.632	279016.964	6503429.087	206394.092	24399675.83	12918799.75	11274481.99	8024615.51	16168666.23	104532.681	161465.766	2141398.702	26199625.28	2230264.916	21591700.38	2377659.987	348228.438	12117561.22	356227.053	37437253.57	19597316.5	17483710.01	12773461.62	24307564.89	31980.368	165133.435	17102	187	94	140	25	17040	127	105.8	177	15.2	10.6	8	1.8	2	6.4
48	34.73726389	135.2351389	248	2011.10.31	nest	523501	0	118193.157	118193.157	0	0	0	876190.032	0	1840978.34	1831496.862	9481.478	0	1840978.34	305815.472	0	4162.652	131175.34	131175.34	0	0	0	4411704.635	0	7317998.852	6785342.629	532656.223	20638.678	7147630.962	850225.073	0	33481.55	131175.34	131175.34	0	0	0	9849110.638	0	16952570.9	15712375.97	1240194.93	94800.025	16857770.87	1306740.373	0	186705.684	248212.385	248212.385	0	0	0	17570605.73	0	30730059.14	28022072.8	2707986.333	183645.655	30546413.48	1528229.38	0	2911637.58	394667.476	283430.68	111236.796	0	0	25956742.28	0	46740852.97	42354893.92	4385959.05	343764.444	46397088.52	2439391.726	14538.546	15409	181	104	141	0	18827	134	321.7	564.5	182.1	24.6	4	4.7	3	16.3
49	32.82697778	130.7192222	10	2011.10.31	flower	493015	2230.886	1111056.725	0	1010599.595	100457.13	0	1695127.971	24996.312	332761.482	135467.245	172297.925	135467.245	172297.925	0	0	142952.814	2146082.563	50955.508	1581794.346	513332.709	14711.419	7899327.507	103270.831	2596662.833	1749119.144	744272.858	1749119.144	491154.309	0	18918.983	473300.461	5734063.969	103116.177	3834567.409	1796380.383	14711.419	17554534.01	328360.14	4387928.455	3272286.07	787282.245	3272286.07	787282.245	61087.495	47453.387	771831.971	12856802.68	912492.712	6428634.924	5515675.047	14711.419	28804663.93	825636.639	7513989.74	4997400.343	1690952.758	4997400.343	1690952.758	244274.177	57538.918	983882.016	22582496.51	2218912.668	9837273.947	10526309.9	14711.419	40699788.79	1410819.228	13592486.66	7754211.847	4427455.581	7754211.847	4427455.581	444655.75	89673.044	20135	220	121	168	0	19945	136	21.6	55.2	15	2.3	7	0.6	6	1.6
50	36.36639038	140.2074015	50	2011.11.1	flower	544041	0	1607462.446	0	1040163.193	567299.253	0	374359.805	0	1159355.063	0	1159355.063	0	1159355.063	0	0	0	4830546.29	0	3308243.001	1522303.289	0	1533543.658	0	6201448.017	33951.592	6167496.425	33951.592	6167496.425	0	0	138627.921	8985814.767	40293.541	6215919.428	2729601.798	0	3063595.847	0	16078926.74	1241630.809	14837295.93	1241630.809	14837295.93	6114.455	0	253968.97	17011989.25	239169.616	10774300.78	5998518.854	0	4722814.565	0	27835774.26	3310703.993	24525070.27	3310703.993	24525070.27	439266.717	0	313428.015	25664431.25	239169.616	15296966.05	10128295.59	0	7351217.099	0	42306048.92	6032032.186	36274016.73	5895271.516	36410777.4	2731966.891	0	13670	190	80	131	6	18796	128	62.6	94.1	51.9	4.1	5	0.5	1	1.7
51	37.58133409	139.6506822	162	2011.11.2	flower	563925	28802.178	1825210.221	0	1630163.691	195046.53	0	672176.227	0	614988.373	537343.241	77645.132	375238.839	239749.534	0	0	91280.669	6136988.276	179720.684	4167054.545	1790213.047	0	1284668.122	0	5302083.131	3788325.223	1513757.908	3513250.787	1430982.134	108367.352	0	469604.38	9957627.772	657564.868	5870307.734	3429755.17	0	2136099.834	97713.261	15352926.28	12470094.33	2785118.691	11713197.28	3542015.74	356820.528	0	1148353.034	12105483.08	1102957.778	6900172.097	4102353.204	0	2361772.984	254580.648	33337158.59	27306173.52	5776404.417	26110301.94	6972275.999	1289581.948	24880.111	1501921.995	14702342.19	1634973.008	8508834.136	4558535.041	0	2848960.885	1310564.988	56673777.82	46474730.27	8888482.556	44164602.94	11198609.89	72290.086	448193.004	17269	162	66	110	89	15506	121	174	232.8	154.1	6.7	2	1	1	3
52	37.55557138	140.1197684	523	2011.11.2	flower	564020	89562.876	2335023.475	0	2213431.087	121592.388	0	365437.922	0	116026.407	0	116026.407	0	116026.407	235126.319	0	189669.361	8922265.185	0	8383388.887	538876.298	0	2433755.378	0	653563.731	30146.565	623417.166	30146.565	623417.166	365740.941	542.739	383887.837	17224881.61	0	15268731.2	1956150.419	79016.415	4242259.273	0	4848759.866	1332137.061	3516622.805	1332137.061	3516622.805	1492525.299	1748.489	2690333.844	23030853.22	0	20595803.17	2435050.054	272496.395	5163405.002	111629.102	15319394.22	6835075.94	8372689.174	6550713.739	8657051.375	3785581.144	1748.489	6680608.482	28652690.63	0	25318263.75	3334426.882	368394.721	6392260.639	191305.807	29658276.59	17550892.07	11916078.71	16259986.86	13206983.92	5363893.451	3047.953	12939	143	53	96	67	16337	126	522.4	524.9	519.8	0.3	6	0.1	5	0.2
53	35.24144722	135.0079333	125	2011.11.2	flower	523560	65289.804	1369923.03	0	1313196.958	56726.072	41124.479	456914.152	0	1207925.724	525802.173	682123.551	0	1207925.724	0	0	167084.962	4531569.796	0	4188867.23	342702.566	57041.466	990351.736	41238.827	6819489.756	2339753.918	4438497.011	0	6778250.929	0	0	282659.396	6980693.931	11985.34	6517025.064	451683.527	101298.682	1282886.946	81783.71	19589483.71	9101912.17	10405787.83	0	19507700	36056.696	0	401520.453	10675127.68	35968.181	10048897.54	590261.966	113585.919	1778012.313	153122.166	37007812.69	17750505.56	19104184.97	987224.022	35867466.51	287754.006	0	480781.329	14277059.93	144389.71	13302316.39	830353.826	145547.675	2246656.723	266438.742	61009174.32	30966233.93	29776501.65	1750633.681	58992101.9	131370.858	0	15531	186	90	134	24	15312	120	199.4	459.7	122	21	2	0.4	4	10
54	35.00638889	134.3170611	121	2011.11.3	flower	523442	2328.858	1022381.497	5402.36	1016979.137	0	0	42371.869	0	2054953.493	2050442.954	4510.539	1155565.017	899388.476	19141.284	0	45390.698	3230160.874	94584.161	3135576.713	0	0	42371.869	0	8643398.962	8212667.262	430731.7	5071981.837	3571417.125	604214.939	0	146434.313	6491773.845	293830.991	6159055.771	38887.083	0	244243.579	12478.602	19831424.04	18267970.97	1550974.469	11419767.26	8399178.18	1559203.019	0	400887.136	11958206.05	636411.333	11151532.86	170261.85	0	651407.471	12478.602	35333888.66	30401537.02	4919873.034	18973801.91	16347608.15	1919423.011	0	626950.912	17415690.85	636889.797	16407772.31	371028.746	0	1132656.008	46710.095	56610315.18	47237670.4	9325934.689	28624711.96	27938893.13	2047091.088	0	12652	195	85	135	0	18398	130	138.1	222.3	97.3	10.1	3	0.5	3	6
55	35.89082	139.547493	0	2011.11.13	nest	533964	30738.989	2448499.213	0	2414374.377	34124.836	269244.507	391918.856	0	775.751	775.751	0	775.751	0	0	0	375502.485	8658782.401	189889.179	8391294.434	77598.788	448850.435	1712342.885	0	46162.958	23081.479	23081.479	23081.479	0	1346978.285	0	718031.13	17367961.43	409704.882	16186612.29	771644.256	1008232.181	6348812.84	9362.493	80322.84	70960.347	0	70960.347	0	2749719.321	0	998033.599	29027370.98	543994.838	25604351.31	2879024.836	1233603.837	14559312.11	19886.722	245829.109	196568.497	29373.89	196568.497	29373.89	4199663.932	0	1546332.329	44968002.16	677247.521	36446040.75	7844713.881	1332709.525	24790316.33	74604.366	861101.146	649944.777	136552.003	598466.719	188030.061	5039264.322	0	13276	199	102	146	3	19387	130	6.5	7.8	6	0.1	6	0	1	0.1
56	35.13646944	136.9780278	36	2011.11.30	flower	523657	8621.296	154.706	0	154.706	0	0	2318511.755	42797.386	757395.195	316723.407	397874.402	186236.035	528361.774	56494.048	0	128568.621	485496.676	0	403136.689	82359.987	0	9586883.533	127202.195	2111614.003	662309.282	1322102.526	393278.322	1434294.943	409813.046	0	280156.211	1067699.313	0	879559.248	188140.065	0	21723467.6	162654.985	3584936.423	1254537.833	2167743.605	519560.569	2902720.869	1616819.249	0	632998.534	2098545.811	0	1845232.926	253312.885	0	39793422.77	203275.634	5094854.144	2423161.326	2468417.184	586328.736	4305249.774	2647699.54	0	880554.741	3865692.501	0	2863279.065	1002413.436	98226.249	62646398.29	263674.781	7487721.548	4599863.845	2624182.922	868731.147	6355315.62	3558208.338	0	14971	208	117	159	4	20793	136	29.1	67.8	17.2	3.6	4	0.2	6	2.1
57	33.54223889	133.55745	3	2011.12.7	nest	503324	1199767.315	131845.608	0	131845.608	0	0	1723017.105	0	86546.782	86546.782	0	86546.782	0	0	0	3429642.689	727203.894	22310.323	620286.382	84607.189	0	5915426.432	0	2720032.927	2088031.383	632001.544	1789910.745	632001.544	71351.656	0	5843641.006	3218107.423	502243.744	2168716.707	547146.972	0	11935042.86	0	6518008.932	5475074.402	1042934.53	4624905.246	1893103.686	758277.996	0	8099574.278	8648896.031	590227.683	6596127.973	1462540.375	78508.348	21184242.4	140481.962	11300354.93	9445982.19	1713890.782	8289146.401	2870726.571	952235.575	0	11918758.76	15611771.21	650919.449	12251766.45	2709085.315	143670.097	31171152.34	295298.268	18220054.24	15362233.36	2562522.611	13681007.17	4243748.806	1186717.17	0	22918	217	126	168	0	22191	142	0.7	3.6	0	0.3	8	0	8	0.1
58	34.061677	131.553915	3	2012.1.30	nest	513104	205472.905	421891.42	0	421891.42	0	17170.839	2428852.276	0	28122.732	28122.732	0	0	28122.732	39666.829	0	504552.148	1574242.974	0	1574242.974	0	58692.383	8348440.493	0	2028225.372	2028225.372	0	0	2028225.372	51383.97	0	699378.37	3875978.253	0	3825614.646	50363.607	163894.22	14506696.04	0	7991808.534	7931197.887	60610.647	0	7991808.534	1035323.375	0	1149890.104	6780997.069	0	6697289.5	83707.569	184596.019	20995241.5	0	18078415.14	17997526.11	80889.033	0	18078415.14	3074672.483	0	2968301.041	10673442.06	534.754	10401150.29	271757.008	222811.011	29512094.67	0	31542221.14	31319054.39	223166.741	0	31542221.14	3138544.552	17850.621	17801	206	111	156	0	19838	135	8.4	12.9	4.9	0.7	5	0.2	5	0.4
59	35.69361	139.47135	81	2012.3.7	nest	533943	6755.474	205631.961	142092.824	0	63539.137	0	2654985.222	0	224649.486	218444.886	6204.6	218444.886	6204.6	49154.672	0	6755.474	1162560.912	606037.316	0	556523.596	0	10947275.32	0	421924.49	346191.512	75732.978	346191.512	19890.523	82863.22	0	6755.474	2753237.358	1381367.744	70150.579	1301719.035	0	24775483.06	0	623968.292	604077.769	19890.523	604077.769	19890.523	113643.726	0	6755.474	6139645.001	2191886.072	883642.234	3064116.695	0	42332571.58	0	1043961.559	1024071.036	19890.523	1024071.036	19890.523	740887.643	0	942667.097	9871736.934	3568875.931	1226268.288	5076592.715	1354079.886	62378533.8	18303.293	1613186.117	1544166.375	50716.449	1574992.301	19890.523	1575702.044	801827.102	15199	199	104	148	5	18971	129	74.7	81.2	62.1	1.4	4	0.2	3	0.8
60	35.19489	139.66481	10	2012.3.22	nest	523965	1300455.367	788455.014	0	29628.515	758826.499	0	817886.918	0	512.418	0	512.418	512.418	0	156369.662	77497.746	5426690.181	3685349.67	143496.603	343254.53	3198598.537	0	2281540.756	0	321475.013	191450.075	130024.938	191450.075	127877.492	677552.526	175076.889	11574679.24	8524341.011	402316.865	1441037.914	6680986.232	40771.608	3924736.232	0	1127740.058	972923.305	154816.753	1072457.171	55282.887	2803314.715	277496.31	19142083.91	13238801.36	581944.902	2254961.568	10401894.89	60027.974	9474871.345	23218.128	1902718.967	1576748.126	302752.713	1824099.704	55401.135	6071133.046	374176.238	29124841.67	18448442.09	784237.692	3078206.83	14585997.56	112851.484	15368921.51	51662.717	4041893.449	3399793.75	590436.982	3918848.584	71382.148	10936555.68	482776.826	15910	199	122	158	3	20001	133	9.7	42.4	0	4.4	4	0.5	4	2.2
61	31.45298	131.207592	7	2012.4.7	nest	473111	1382119.772	804536.623	19621.931	307873.999	477040.693	43994.912	752362.083	0	88911.005	57227.271	31683.734	57227.271	31683.734	15231.022	54021.585	5153454.733	4225530.912	38081.191	2284045.757	1903403.964	204601.961	1510110.439	0	1800759.594	714848.926	1085910.668	714848.926	597413.11	19508.659	140068.6	10977451.41	7379165.409	319461.717	4620894.086	2438809.606	412423.62	2847521.791	7374.114	6105857.848	2441097.934	3657385.8	2441097.934	3657385.8	241781.652	308877.067	19101365.31	11529302.09	469851.635	7571230.973	3488219.486	582148.011	3480626.977	139491.715	14690522.36	4939944.34	9611086.305	4939944.34	9611086.305	357025.603	522822.153	30921291.91	15963019.62	622991.822	10418115.44	4921912.356	778930.645	4027321.966	149185.32	25491346.78	7214824.269	18127337.19	7214824.269	18127337.19	483359.291	615792.539	23088	223	130	174	0	20474	138	6.4	16.8	0	1.3	5	0.2	6	0.5
62	34.95902409	138.4245479	7	2012.4.15	flower	523833	1783.784	1273368.159	227318.313	931729.407	114320.439	0	1563937.261	0	44349.788	44349.788	0	44349.788	0	257738.008	0	1190938.094	3623661.718	1265647.336	1805264.454	552749.928	0	5900387.921	36385.854	961690.349	434821.767	490482.728	434821.767	490482.728	683169.725	205689.537	5945028.973	5834867.792	2043686.647	2646700.405	1144480.74	0	12111694.96	72411.105	3025340.304	1562857.232	1390071.967	1562857.232	1390071.967	1045983.18	310163.59	13504150.7	8657799.516	3639911.636	3454737.476	1563150.404	0	20173668.73	275934.568	5173560.813	2748960.913	2148665.332	2748960.913	2148665.332	1907146.208	847486.359	24900651.33	13011649.85	6521079.534	4530456.022	1960114.296	0	28950321.42	347447.141	6889547.394	3793352.656	2748747.597	3793352.656	2748747.597	2580818.826	2147968.57	22184	208	126	165	0	20771	135	7.3	15	5	1.2	7	0.1	6	0.4
63	34.68799722	133.920975	9	2012.4.24	nest	523307	6267.832	793054.9	0	684438.205	108616.695	0	1770164.566	0	568848.822	510410.58	58438.242	345737.988	223110.834	2840.88	0	369086.491	2668325.869	3964.596	2244383.247	419978.026	78590.492	6045603.313	4734.182	2920076.326	2681213.147	234128.997	1254121.612	1507550.159	637525.219	0	897228.079	7530529.495	187244.898	6422868.882	920415.715	216445.998	12238311.66	63654.006	5895460.074	5569077.618	262728.45	3217531.637	2614274.431	1495103.49	0	1465209.459	14380114.89	835409.736	11858342.46	1686362.702	310359.593	19551053.93	192509.35	12189922.63	11726262.69	271150.588	5853388.014	6144025.268	2367151.805	0	1947014.293	24901639.16	2592878.584	20206650.15	2102110.426	491438.57	26941332.31	357937.738	20732218.56	20103130.24	271150.588	8649743.888	11724536.94	3333628.747	0	11282	205	115	158	0	19679	133	5.6	45.3	4	9.4	5	0	7	1.4
64	35.82811743	139.7170454	6	2012.4.25	nest	533955	65640.159	75747.662	44751.321	1545.038	29451.303	0	2774154.15	0	0	0	0	0	0	225635.155	0	220931.389	488763.539	82436.85	230883.153	175443.536	66406.138	11314902.38	11.093	67370.688	67359.595	0	67359.595	0	407163.462	0	256985.514	2879762.483	1250852.725	1085867.134	543042.624	66406.138	24354280.09	19543.999	308481.67	270470.001	18467.67	270470.001	18467.67	407163.462	0	711945.505	8422724.21	4745126.32	1967897.615	1709700.275	87884.159	38685500.92	41938.335	969083.375	804911.53	122233.51	804911.53	122233.51	1421881.647	0	1695410.075	17196789.26	10143320.69	3943796.852	3109671.717	173392.089	55161070.51	170988.141	2229988.679	1756825.21	302175.328	1756825.21	302175.328	2116281.243	0	14010	201	116	156	4	18759	128	4.2	4.9	3.4	0.1	4	0	5	0.1
65	35.457777	136.783039	36	2012.4.30	nest	533616	0	246368.963	0	246368.963	0	0	1594081.908	0	1300726.38	1300726.38	0	190260.319	1110466.061	0	0	32677.74	1356333.572	0	1340816.218	15517.354	0	5700347.008	0	4907327.818	4833614.581	73713.237	1036774.105	3870553.713	496132.259	72719.443	701613.614	4026611.803	358842.96	3334337.409	333431.434	0	10286414.66	0	11970809.61	11355710.34	615099.27	2355769.959	9615039.647	512082.45	775547.418	1015850.141	8547175.408	599846.11	6713146.538	1234182.76	0	16343414.29	22265.121	22705997.84	20312629.5	2371103.224	3576414.478	19107318.24	593832.721	1057542.991	1548387.93	15040355.83	834865.452	11658631.43	2546858.948	0	27969679.51	27157.828	31712169.15	28426874.86	3258136.465	4454306.008	27230705.32	524861.914	1543417.672	19455	206	107	152	60	20438	136	23.1	101.5	16.9	12.6	5	0.1	8	1.9
66	35.06561389	133.8698417	166	2012.4.28	flower	523346	30754.304	1770970.171	0	1535816.607	235153.564	0	107898.643	0	1222238.398	1210542.655	11695.743	504458.485	717779.913	9315.484	0	110239.761	5229368.553	0	4807589.702	421778.851	0	136215.404	0	6383605.692	5570246.386	813359.306	2175319.55	4208286.142	706107.926	0	169688.587	9256870.358	0	8760213.548	496656.81	0	252230.775	0	17253008.37	15184056.33	2068952.04	5700408.674	11552599.69	1341280.709	0	297441.272	15039139.33	0	13598567.51	1440571.819	0	318000.238	0	32015094.38	28780765.83	3234328.553	10598431.95	21416662.43	2594137.094	0	659155.272	22696639.03	0	20580516.47	2116122.557	0	1103528.432	0	49146793.51	42688979.07	6457814.438	16300307.38	32846486.13	727889.999	0	13992	195	84	133	0	16933	126	162.5	213.7	144.5	5.2	5	0.9	4	2.3
67	33.51928	131.38357	82	2012.5.9	nest	503123	44361.878	1362265.001	712905.484	632352.331	17007.186	0	62392.139	0	1426634.277	245034.689	1181599.588	245034.689	1181599.588	245523.957	0	147108.799	5652799.074	2487049.025	2780071.714	385678.335	0	728138.704	0	5885595.546	947182.989	4938412.557	947182.989	4842670.701	247637.574	0	535633.076	14720147.15	4384393.347	9152134.658	1183619.148	488.94	1378682.689	0	11357927.79	1838851.781	9519076.008	1838851.781	9519076.008	280199.899	0	1561037.548	24645190.57	6042838.594	15689329.21	2913022.763	367084.611	2607465.548	0	20604845.06	3556290.597	17048554.47	3556290.597	17048554.47	478189.975	0	2164238.224	38899027.6	7420794.413	26716771.61	4761461.576	562827.472	4556622.09	0	31568788.47	5261921.346	26306867.13	5261921.346	26306867.13	63837.713	0	15639	202	103	150	0	19188	133	57.7	143.3	9.9	9.2	8	0.9	1	5.6
68	35.775419	139.902031	28	2012.5.10	nest	533957	60296.261	457760.318	88613.315	14781.297	354365.706	8.308	2395693.808	9757.819	146848.472	133646.278	3444.375	133646.278	3444.375	80569.836	0	335776.071	3166331.514	649449.256	698359.483	1818522.775	64147.145	7844823.713	9757.819	541282.763	416158.592	115366.352	416158.592	90473.1	638069.384	0	920076.757	7581359.967	1393843.311	2842017.644	3345499.012	190436.727	17342703.87	38085.521	936678.31	689510.673	209082.116	689510.673	209082.116	1301823.164	0	1511093.654	12890994.53	3026532.291	4750944.733	5113517.51	300582.818	32087479.33	49889.918	1622762.704	1076180.888	496691.898	1076180.888	496691.898	1850899.273	0	2564171.383	19862587.85	5816556.055	7025161.618	7020870.18	507754.76	50630871.34	58067.138	2667542.546	1620710.752	988764.656	1620710.752	988764.656	2304796.356	0	13865	197	113	152	4	18661	128	19.1	25.6	5.1	2.1	7	0.3	4	0.9
69	34.422439	132.179689	576	2012.5.21	nest	513251	0	186323.306	0	186323.306	0	0	0	0	2642812.179	2067409.012	575403.167	496516.186	2146295.993	312041.516	0	0	398616.789	0	398616.789	0	0	0	0	13988099.08	6569151.071	7418948.013	1918787.894	8829132.708	1418999.95	0	0	984884.66	0	984438.089	446.571	0	0	0	22768099.1	13675495.49	9092603.613	4501200.343	18266898.76	4520095.016	0	25740.985	1925867.466	0	1873160.615	52706.851	0	9434.204	0	40666645.5	25659859.3	15006786.2	8554528.946	32112116.56	7636124.159	0	60600.17	2611379.106	21629.325	2505652.982	84096.799	0	9434.204	0	64100408.8	42704659.72	21395749.08	14456450.94	49643957.85	9071400.828	0	21668	163	59	108	146	16671	131	639.2	760.9	561	15.4	4	2.9	3	7.8
70	33.31606	130.27455	8	2012.5.26	flower	493072	124596.363	1848330.584	910514.502	739546.71	198269.372	0	967549.087	81308.549	200701.282	4088.703	115304.03	4088.703	115304.03	0	0	302675.641	7718886.36	3678538.1	3552383.012	487965.248	0	2843704.547	128392.084	1766823.48	915831.284	722600.112	849279.226	722600.112	0	0	501577.207	17116422.66	6890355.456	9015538.56	1210528.642	0	5026209.9	276884.814	5569366.854	4161956.961	1130525.079	3585860.465	1706621.575	59503.21	0	602544.428	28498155.16	9206926.547	17664011.58	1627217.026	0	8151846.169	298891.694	12859809.35	9048900.748	3512016.912	8403249.762	4157667.898	151458.661	0	723217.699	42098595.35	11322751.58	28674230.41	2101613.361	0	12193541.68	513994.267	23117240.44	14207183.76	8396062.405	13561532.78	9041713.391	117327.256	0	21211	213	112	158	0	18696	132	13.1	16	10.6	0.3	5	0.2	4	0.2
71	38.98156	141.14681	21	2012.6.8	flower	584131	289862.654	2762110.247	0	1999316.694	762793.553	0	293.805	0	88910.294	34984.676	53925.618	34984.676	53925.618	0	0	1055015.342	10042464.85	0	7304229.633	2738235.221	0	66303.165	0	1401753.977	604733.814	797020.163	604733.814	797020.163	0	0	1517612.624	21785153.73	0	16672126.68	5113027.048	0	755398.714	0	4170951.167	1798792.817	2372158.35	1798792.817	2372158.35	43963.176	0	2082521.825	33019445.09	605326.803	25416821.67	6997296.624	59462.143	2108158.2	0	12652414.03	5496345.649	7156068.377	5496345.649	7156068.377	341813.368	0	3204802.594	44748528.73	1159572.057	33997339.7	9591616.976	104379.937	4443267.82	0	25465102.36	9661464.853	15803637.51	9661464.853	15803637.51	17482.364	0	11801	164	67	112	19	16236	119	18.4	44.4	13.8	3.1	6	0.2	5	0.9
72	37.29445561	140.3914896	250	2012.6.10	nest	554073	161422.359	1531305.37	85470.131	812024.492	633810.747	0	1189158.602	0	211550.283	30367.911	181182.372	0	211550.283	47740.385	0	469214.086	5775033.425	1113326.009	2625191.292	2036516.124	0	4485953.02	0	2871274.2	1245053.924	1626220.276	0	1626220.276	209116.529	0	967108.686	14188103.44	2523793.781	6131127.595	5533182.059	0	8100809.184	0	4586040.765	3207831.037	1378209.728	0	4586040.765	431016.726	0	1438148.014	29586542.82	3638322.126	14653717.1	11294503.6	0	10188589.93	0	8562704.716	5056220.21	3506484.506	0	8562704.716	474254.1	13572.724	1943523.05	47638204.19	4543259.106	25614731.46	17480213.63	0	13723021.04	0	14070352.6	8081022.205	5989330.395	0	14070352.6	1102577.111	29682.843	11698	169	78	121	21	18041	128	242.1	263.1	234.1	1.6	8	0.1	5	0.8
73	36.098975	133.015466	4	2012.6.17	nest	543310	528780.944	530919.504	0	412144.417	118775.087	0	276912.239	16684.55	1789400.605	279503.75	1493212.305	121678.203	1651037.852	15163.706	0	1686680.109	970384.506	0	698519.218	271865.288	0	619999.214	52817.772	9852789.385	3089615.291	6710356.322	2422138.604	6710356.322	25057.475	78103.338	7069642.851	1590784.851	0	1060178.696	530606.155	0	1410458.556	122910.476	17423690.34	6823223.801	10477556.06	5286202.041	12014577.82	555695.841	222806.357	17579642.85	2040010.845	0	1262727.159	777283.686	0	1740362.094	280660.692	26759035.43	12169869.86	14308504.88	9483180.79	16995193.95	1788266.158	360043.975	36469642.85	2534922.142	0	1340339.545	1194582.597	0	1941349.815	332334.763	34415685.5	15770390.51	18312960.22	11952627.34	22130723.39	2261795.727	806268.567	15899	180	104	143	13	16512	124	56.9	172.1	0	12.1	7	0.9	2	6.5
74	40.657931	140.394063	94	2012.6.18	nest	604073	42517.132	2460036.304	1843153.279	535743.242	81139.783	0	0	0	638623.876	396922.144	241701.732	275673.694	347036.475	0	0	85564.779	9947375.429	7620185.138	1965269.482	361920.809	40487.221	786695.787	0	1740063.725	948153.623	791910.102	805735.935	769713.625	129965.187	0	187321.948	21819417.7	15345960.53	5432899.179	1040557.993	40487.221	1765017.682	0	4150624.25	2575882.082	1574742.168	2414563.921	1736060.329	310210.933	0	271533.553	35696196.22	24169645.59	9822394.555	1704156.077	149556.891	3868522.477	0	9815331.002	6155048.517	3660282.485	5993730.356	3821600.646	462673.432	0	278459.695	53392279.6	32241653.11	18864254.74	2286371.754	224820.606	5619221.697	0	18110303.98	11916186.6	6194117.372	11708933.91	6401370.063	858462.645	0	13712	147	57	100	74	15900	120	70.4	105.4	44.5	3.7	5	1.1	2	2.1
75	31.807684	130.96511	289	2012.6.18	nest	473057	0	672318.883	45097.467	371950.174	255271.242	0	102469.843	5835.336	2357812.964	25817.336	2326160.292	52357.496	2299620.132	8575.307	0	23766.827	3171601.386	45097.467	1544026.125	1582477.794	11483.643	430623.993	24848.649	8870450.322	192057.31	8653544.363	192057.31	8653544.363	57611.17	0	23766.827	6469208.631	81807.964	3069600.55	3317800.117	11483.643	682990.694	31825.238	20309690.85	624882.297	19652983.31	1580908.75	18696956.86	775938.157	0	41109.451	11857530.26	360422.63	5699403.875	5797703.759	11483.643	1800609.607	112099.303	35379745.28	1427613.019	33840032.96	2469082.129	32798563.85	1173334.069	0	103962.01	19183224.55	608408.315	8373612.696	10201203.54	11483.643	2907042.792	148990.89	54025575.08	3971660.406	49904923.78	5110800.021	48765784.16	1994064.724	0	27128	210	112	157	0	18612	133	247.4	303.4	195.3	9	5	0.5	6	5.6
76	38.261418	139.532182	27	2012.6.19	nest	573934	483556.536	1699400.871	0	1389078.39	310322.481	0	660092.83	82712.13	298126.763	0	215414.633	0	215414.633	0	0	2270126.165	7348754.431	25332.956	5926539.348	1396882.127	0	1479734.914	201902.099	1466921.828	111044.687	1153975.042	111044.687	1153975.042	0	0	3127026.703	15522337.06	1088905.866	11388848.93	3044582.26	0	2568849.577	404868.297	6927527.263	522458.245	6000200.721	522458.245	6000200.721	127338.194	0	3862347.562	21834371.13	1591193.105	16315194.47	3927983.554	0	4348279.306	531846.785	19968002.5	6565051.8	12871103.92	6565051.8	12871103.92	250811.818	0	4923807.481	27235334.46	1938574.971	20675123.48	4621636.006	0	5342593.943	715432.643	40512394.46	19156502.44	20640459.37	19156502.44	20640459.37	0	0	27326	169	82	123	110	14023	114	21.6	26	16.9	0.5	5	0.1	7	0.3
77	35.225705	136.279253	123	2012.6.24	nest	523662	32685.031	1724742.738	0	1724742.738	0	0	1040312.816	548.555	343436.162	328312.557	14575.05	9898.638	332988.969	0	0	144509.005	6188463.156	0	5953213.771	235249.385	443239.777	3243549.722	86837.137	2075381.325	1866337.454	122206.734	80430.458	1827683.272	60351.389	490472.923	337563.794	12838219.67	0	12263033.19	575186.479	532291.82	6523901.932	144811.814	6931382.098	6535765.047	250805.237	118280.198	6668290.086	302206.897	807511.842	508117.307	22047003.33	18819.118	20862127.63	1166056.578	647290.475	10786745.91	162083.516	14499047.85	12561692.68	1775271.655	882138.814	13454825.52	825030.988	950575.634	617891.254	30121238.36	19454.435	28756315.02	1345468.903	703098.317	15996747.51	211304.435	28800984.19	23033413.45	5556266.304	4067274.115	24522405.64	320660.352	1091649.714	15627	187	100	140	0	17454	127	118	132.7	113.2	2.2	1	0.3	8	0.6
78	34.95619	135.79216	77	2012.6.30	nest	523536	5062.469	291299.256	231385.145	59914.111	0	0	1045985.484	617927.133	1695142.08	626976.842	450238.105	0	1077214.947	103687.707	0	93119.695	761427.326	237786.697	447758.334	75882.295	0	6284991.301	1711427.961	6922317.562	1979537.669	3231351.932	518313.019	2994780.636	201477.395	0	131006.037	1644938.112	305339.604	1263716.213	75882.295	0	18315382.37	2055166.72	7889795.746	3488608.817	2346020.209	1374277.987	4460351.039	291956.535	0	668590.512	3254810.153	443884.406	2735043.452	75882.295	99306.424	32252970.91	2174800.861	13552379.73	7093030.604	4284548.264	1922318.761	9455260.107	435754.598	0	1073365.466	5047658.067	486130.098	3970139.929	591388.04	363953.003	48546774.32	2222713.29	22537680.14	12866828.85	7448138.003	2640845.694	17674121.15	865921.56	0	14456	200	105	148	0	18235	129	100.2	181.8	49.2	8.6	8	0.2	4	4.9
79	36.90584	140.5809	578	2012.7.4	nest	554024	0	181316.108	0	140981.272	40334.836	0	41179.974	0	2815536.131	1399122.122	1416414.009	1326135.161	1373257.877	103144.788	0	13200.138	629608.763	0	574050.324	55558.439	0	145459.784	0	12481886.84	4007996.845	8473889.995	3678254.05	6717280.488	1381734.114	0	119902.479	1282148.828	0	1083012.01	199136.818	0	151076.426	0	22985263.76	9208929.826	13776333.93	7528828.114	15456435.64	3734687.304	0	231751.605	2510261.593	0	1836997.31	673264.283	0	254495.078	0	40882053.95	19100819.93	21781234.03	15081208.39	25800845.56	6385250.077	0	269389.787	4186578.464	0	3031601.556	1154976.908	0	304491.008	23181.248	63321311.14	29528236.76	33769893.13	23844519.25	39453610.65	2853099.679	0	17871	141	44	88	24	17325	128	626.7	732.3	560	11.6	7	2.7	8	7
80	37.25871	139.78798	615	2012.7.15	nest	553976	0	328741.691	0	256826.961	71914.73	0	0	0	2802179.224	1843873.244	958305.98	1843873.244	942011.392	10256.085	0	0	807302.782	0	552769.652	254533.13	0	0	0	13773092.61	7068722.134	6704370.476	7068722.134	4452165.29	237347.134	0	0	1759055.127	0	1109106.173	649948.954	0	13709.723	0	25970336.56	16181211.38	9789125.178	16181211.38	9789125.178	529977.384	0	0	2168871.512	0	1406011.907	762859.605	0	70298.609	0	46145308.87	30131855.85	16013453.03	30131855.85	16013453.03	1879333.319	0	0	2935267.972	0	1932757.498	1002510.474	0	114847.216	0	70767170.67	48253082.87	22514087.8	48253082.87	22514087.8	0	423817.879	13935	139	35	84	106	15713	126	731	920.7	596.9	18.8	3	4.7	4	11.9
81	34.3804	135.7623	153	2012.7.21	nest	513546	6303.363	1272737.132	369414.639	868682.349	34640.144	0	262549.519	0	1514027.195	71437.743	1442589.452	0	1514027.195	85559.791	0	35511.965	4649573.379	1759602.669	2674176.206	215794.504	0	1036893.082	0	6081386.029	417861.002	5663525.027	84807.219	5996578.81	730216.722	31957.737	70695.291	9937289.325	3227117.931	5857961.383	852210.011	0	3548520.283	9141.453	13349888.69	1371858.909	11968888.33	154207.367	13186539.87	1310261.574	56425.207	199988.038	17283225.97	5778243.092	10172681.05	1332301.828	0	6402936.286	110992.795	24485121.51	2621642.274	21752486.44	310135.944	24063992.77	1620192.124	272356.794	527330.089	24933177.7	8542284.534	14639150.67	1751742.496	0	9166106.654	139523.743	41031807.36	4428373.482	36463910.13	887818.551	40004465.06	2218769.709	556553.246	13857	199	96	144	0	17167	127	177.2	246.6	116.2	10.2	1	1.4	4	5.3
82	36.580721	139.887964	126	2012.7.31	nest	543967	54559.757	697424.246	0	696561.502	862.744	0	1839364.498	0	522011.99	522011.99	0	112554.169	409457.821	27816.509	0	116654.695	3235552.274	57310.449	2572279.035	605962.79	0	7415126.048	6280.1	1743822.144	1703961.052	33580.992	909130.126	828411.918	54382.175	0	260691.146	6450177.073	183335.606	4993343.801	1273497.666	0	18293570.65	29261.156	2735645.618	2586739.329	119645.133	1616677.386	1089707.076	532994.3	0	316190.58	12519370.56	588713.714	9773879.565	2156777.285	0	31649519.38	88116.86	4606213.469	4124834.759	393261.85	2576183.563	1941913.046	1172518.318	0	375275.534	21814349.79	1045386.741	17213689.78	3555273.277	0	46170514.98	200128.006	8433640.716	7044263.263	1189249.447	3981912.128	4251600.582	1739601.727	4341.485	14385	190	90	137	7	19096	128	122	142.3	117.9	2.5	4	0.1	6	0.8
83	36.210295	139.70012	23	2012.8.3	nest	543925	122160.954	867523.772	0	171023.364	696500.408	769264.764	869870.149	0	98449.722	98449.722	0	98449.722	0	413907.452	0	754936.129	2830417.045	39450.425	567993.758	2222972.862	3630099.405	3422630.237	0	1022393.085	558824.799	463568.286	551084.811	40700.402	1335668.931	0	1796381.389	7914596.243	48635.424	3294151.396	4571809.423	7293562.827	7989714.831	0	1634261.34	1409082.364	225178.976	1375927.528	258333.812	1617450.14	27111.458	2584313.142	17974634.47	100620.224	8517022.289	9356991.956	12008176.11	12663312.7	8280.874	2804211.315	2038871.516	757058.925	1850938.118	944992.323	2202052.359	27111.458	3230159.821	32596763.39	405838.121	17634847.56	14556077.72	16098403.67	18909599.56	17900.419	4711998.114	3434698.59	1259399.105	2830052.884	1864044.811	2770537.06	183981.836	12157	199	97	143	4	19858	131	21.6	24.9	14.6	1	8	0.1	5	0.5
84	35.48372	136.86469	42	2012.8.7	nest	533616	264536.095	1360950.484	7533.863	1339105.5	14311.121	0	1117610.523	0	375688.954	322586.169	53102.785	31799.557	343889.397	0	22390.944	750505.386	5247852.925	416116.78	4551092.539	280643.606	0	2591156.275	18295.658	3939703.041	3677155.167	244252.216	190464.704	3567819.441	67067.051	132375.901	1363435.34	11356001.88	891472.878	9760216.594	704312.41	129454.692	5807609.545	70420.236	7795322.381	7643767.569	81134.576	249871.972	7475030.173	1470618.3	350636.983	1890948.603	19336360	1104620.747	17005345.33	1226393.93	315179.241	11767698.74	70420.236	14416569.12	14174013.35	172135.537	379588.965	13966559.92	2041964.203	495092.792	2366275.112	27405244.79	1241273.31	24069393.79	2094577.685	655032.179	18963609.79	70420.236	25950310.6	24976141	903749.365	825390.89	25054499.48	2431507.356	622625.781	19693	204	103	148	64	20359	135	42.4	61.4	34.9	4.7	6	0.2	6	0.8
85	35.57907	136.94969	90	2012.8.7	nest	533627	161190.579	273086.859	0	186575.592	86511.267	183530.174	396589.268	0	2113771.037	1705427.471	408343.566	0	2113771.037	13008.957	0	318533.998	645271.392	0	421454.495	223816.897	374487.769	966155.6	0	10215892.11	7711838.694	2504053.42	4396.974	10193552	63139.361	0	510433.38	1747238.254	148.783	1219108.936	527980.535	663380.489	1338272.788	0	23424694.26	15607985.05	7816709.203	72114.736	23352579.52	589059.252	0	861615.934	3038073.025	59556.613	2376032.884	602483.528	813962.616	2277660.073	0	42593116.11	27444884.4	15148231.71	2560392.85	40032723.26	679384.05	0	1173064.016	5088703.955	59556.613	4050035.41	979111.932	1086754.473	4349330.416	0	65633884.02	44579885.22	21053998.8	7231693.101	58402190.92	393809.455	0	23168	200	93	139	48	19961	135	115.7	252	76.4	10	6	1.2	6	5.2
86	36.13971	137.0921	884	2012.8.7	nest	543710	0	98781.482	0	73924.901	24856.581	0	0	0	2705580.102	2214031.724	491548.378	2214031.724	485341.608	336815.541	0	0	912573.078	0	518300.224	394272.854	0	0	0	9951553.528	6524808.696	3426744.832	6469500.226	3155904.478	2027559.81	0	0	1394652.275	0	808374.801	586277.474	0	0	0	21699993.23	14548671.15	7151322.086	14311263.89	7388729.337	5178433.671	0	0	1712554.711	0	1100500.559	612054.152	0	10277.377	496073.83	39412674.53	24862889.93	14053710.78	24294255.5	14622345.2	9128306.249	0	85705.186	2235457.751	0	1502494.965	732962.786	0	114677.234	603481.745	63777661.96	36981337.52	26192842.7	35539140.04	27635040.18	107247.178	51403.477	22088	138	28	79	91	15958	131	965.5	1092.9	869.4	14.5	8	2.5	5	8.8
87	38.059902	140.772994	15	2012.8.15	nest	574006	171765.039	436527.012	0	414089.152	22437.86	192776.477	2315003.479	0	25104.993	25104.993	0	25104.993	0	0	0	417554.832	2263654.079	29541.783	2003778.709	230333.587	469774.085	6148840.064	0	2744342.439	1856804.483	887537.956	1856804.483	840864.077	568045.72	0	728868.384	6831176.538	235358.308	5529134.733	1066683.497	1114549.716	9512156.427	21076.307	9073237.33	6265423.727	2786737.296	6265423.727	2786737.296	1013090.406	0	2132111.687	16013630.81	235494.503	13520814.04	2257322.266	1763909.435	13669874.92	21076.307	15671195.06	11049754.28	4600364.473	11049754.28	4600364.473	1013090.406	0	3214855.052	30481591.3	414475.721	25837090.23	4230025.346	2021741.053	16931482.24	21076.307	24847811.37	17506796.3	7319938.763	17506796.3	7319938.763	1013090.406	0	11943	167	73	119	9	17786	124	13.5	24.2	8.9	1.1	5	0.1	4	0.6
88	35.14705	136.54317	149	2012.8.8	nest	523654	0	976348.611	303780.468	658879.271	13688.872	37444.303	387579.475	0	1051929.952	645258.941	406671.011	87032.531	964897.421	687874.596	0	175707.919	3533342.289	755856.933	2689719.117	87766.239	278574.84	1599209.564	39150.633	7160977.748	2836295.383	4285531.732	169650.421	4237319.765	2532581.784	0	504318.683	8294094.569	1266529.986	6663109.081	364455.502	822162.096	4173446.954	150065.845	11177443.02	7710697.356	3316679.817	1102445.452	9924931.721	3264397.773	37215.515	950627.117	16245308.06	2528535.02	12982439.01	734334.022	1383585.878	6915400.946	250106.783	20641088.12	13611107.89	6779873.452	2264818.073	18126163.27	4048187.842	79614.1	1273238.543	24295621.08	3752737.439	19085818.23	1457065.417	1694148.285	10681776.92	297593.74	35081512.49	20249860.3	14534058.45	3226169.097	31557749.65	4989194.897	161589.831	21174	195	98	143	0	17444	127	136	181.3	98.1	4.2	7	0.3	3	2.7
89	35.52167	136.53028	102	2012.8.18	nest	533624	157599.725	0	0	0	0	0	275556.297	0	2663788.072	1253270.413	1410517.659	1107211.429	1556576.643	44232.906	0	334651.883	295780.237	11395.548	273893.557	10491.132	0	1269653.121	30898.848	10905067.72	4090767.35	6783401.522	3537200.709	6936150.975	161201.567	0	454561.601	1998832.646	15725.461	1718248.636	264858.549	0	2598331.526	42532.144	22709594.91	11721107.31	10945955.45	9786885.166	12880177.6	487813.282	23944.834	617712.8	5064762.563	279854.248	4343617.761	441290.554	0	4213034.59	94309.758	38811725.86	21585016.4	17132399.7	18386235.29	20331180.81	1456020.009	100556.489	820008.927	8436244.642	791615.439	7070851.891	573777.312	0	5943640.178	222485.682	59906720.82	34121935.53	25562299.61	27942965.49	31741269.65	102517.324	317632.369	27252	185	93	135	64	18124	130	206.8	440.2	72	31.5	2	0.5	4	17.6
90	34.90517	136.58667	28	2012.8.8	nest	523624	93033.937	1314889.7	204669.394	620775.362	489444.944	0	457846.14	15516.59	843255.984	12113.716	815625.678	12113.716	815625.678	206933.26	225217.978	278604.297	6157572.009	412321.213	4474624.261	1270626.535	0	3323899.815	91191.67	1785622.317	22231.261	1672199.386	22231.261	1649968.125	575524.558	466545.6	553942.037	15424346.98	412321.213	12034772.31	2977253.457	0	7911774.659	220332.343	2722331.545	47425.93	2454573.272	47425.93	2454573.272	919964.374	740719.194	830729.135	26498825.57	480374.084	21236117.9	4782333.591	0	15875558.33	302912.892	4837891.387	170090.407	4364888.088	170090.407	4364888.088	1216550.134	1004257.747	1820505.832	39706489.94	1534181.692	31607035.33	6565272.916	5377.007	27003210.02	417183.32	7203076.169	370544.829	6415348.02	370544.829	6415348.02	1459045.597	1340019.678	17527	197	111	152	0	20138	135	31	56	8.8	4	5	1.1	5	2.3
91	34.190601	134.160042	385	2012.8.19	nest	513421	0	654724.996	123534.375	385826.667	145363.954	0	53199.802	1415.588	2408807.183	2113397.934	293993.661	515567.282	1891824.313	24445.018	0	10421.768	2053043.375	123534.375	1622998.914	306510.086	0	220580.948	42351.421	17261809.45	9194006.549	8025451.478	2036579.404	8025451.478	177108.947	0	17238.204	4167766.274	144969.098	3461812.319	560984.857	0	364848.165	94376.544	22746258.72	18111749.41	4540132.766	4559019.518	18092862.65	976967.433	0	169565.033	7076231.029	219020.584	6070803.579	786406.866	0	575429.957	296805.168	41133614.8	30632221.31	10204588.33	7790479.467	33046330.17	1308971.484	0	361172.053	10569271.17	488320.708	9149998.362	930952.097	0	778042.226	307227.187	64538569.54	48449797.12	15781545.24	13207569.44	51023772.91	691302.918	0	14464	179	85	129	0	18378	134	430	581.1	328.2	13.7	3	2.1	3	6.9
92	39.70779	141.16161	134	2012.8.26	nest	594141	83905.914	17882.534	0	0	17882.534	0	3039388.301	0	0	0	0	0	0	0	0	235660.332	1696985.021	0	351219.235	1345765.786	0	9804584.053	0	821895.637	96937.159	724958.478	96937.159	724958.478	6411.793	0	784867.94	5246798.956	0	1515228.667	3731570.289	0	16402412.27	0	5011947.94	3039067.887	1972880.053	3039067.887	1972880.053	827050.937	0	1302974.29	12070884.96	0	6032428.005	6038456.954	0	22694879.3	0	12900873.51	8023209.284	4877664.223	8023209.284	4877664.223	1294199.247	0	2067405.338	22541769.38	320718.316	14512813.35	7708237.714	0	28917917.63	59659.794	23226383.72	15375745.9	7790978.026	15375745.9	7790978.026	1784246.91	0	13223	152	58	103	41	16461	120	127.1	141.9	120.6	0.8	5	0.3	6	0.5
93	39.67185	141.32689	576	2012.8.26	nest	594142	0	499551.685	0	49581.455	449970.23	0	0	0	2235177.509	372356.824	1862820.685	372356.824	662993.591	406447.933	0	0	562721.838	0	57630.837	505091.001	0	180891.663	0	10850185.69	2752864.544	8097321.143	2752864.544	8097321.143	971738.402	0	0	1503266.874	0	503019.526	1000247.348	0	193148.09	0	23814391.14	7881017.633	15933373.51	7773007.646	16041383.49	2762273.068	0	0	2709563.455	0	910979.209	1798584.246	0	193148.09	0	42789215.91	14902703.03	27886512.88	14327888.79	28461327.12	4571885.362	0	12470.423	4478931.216	0	1827215.288	2651715.928	0	193148.09	0	67118105.4	25682886.59	41435218.81	24877792.08	42240313.32	5525554.118	0	14068	119	24	73	73	14436	119	575.5	683.8	490.1	15.6	8	4.1	5	9.3
94	39.93752	141.44832	691	2012.8.27	nest	594173	0	401574.221	0	0	401574.221	0	0	0	2735608.265	529843.537	2205764.728	359688.184	864364.046	3994.603	0	0	709305.291	0	0	709305.291	0	75079.736	0	11855886.93	1893350.098	9962536.832	1505670.404	9962536.832	312945.253	0	0	714436.6	0	0	714436.6	0	75079.736	0	24764793.98	6196121.974	18568672.01	5520835.705	19243958.27	2718768.746	0	0	860370.146	0	145933.546	714436.6	0	75079.736	0	42814566.17	10931301.17	31883264.99	9767510.803	33047055.36	6513796.618	0	0	1228381.671	0	404538.011	823843.66	0	354347.665	19853.744	66167406.82	16440194.14	49707358.94	13455534.01	52692019.07	6851411.769	0	12297	105	6	57	46	15052	123	783.7	944.3	687	16.3	4	4	4	11.8
95	40.24681	141.41118	258	2012.8.27	flower	604123	0	2200245.533	0	933203.14	1267042.393	0	188298.49	0	682537.12	336396.59	346140.53	336396.59	346140.53	70095.605	0	2534.341	5619427.596	0	1630765.49	3988662.106	0	251835.862	0	6580866.091	4504075.732	2076790.359	4082113.178	2076790.359	532835.5	0	12216.255	11006000.79	0	2669956.781	8336044.007	0	409558.857	0	16091146.44	11048335.2	5042811.237	9587935.716	6503210.719	754155.704	0	13707.733	15202064.75	0	4412290.549	10789774.2	0	588441.408	0	33203354.61	20737125.97	12466228.64	16791759.01	16411595.6	1256242.808	0	18176.021	20216881.72	0	5987699.108	14229182.62	0	880112.867	0	55843952.19	34542607.55	21301344.64	27988560.94	27855391.26	1032399.876	0	9993	136	38	87	33	16769	123	293.4	349.3	249.6	6.1	3	2.7	3	4
96	41.26631	141.29408	41	2012.8.28	flower	614172	0	239195.839	0	145330.776	93865.063	0	99181.222	0	2655715.653	1182061.099	1473654.554	931342.052	1724373.601	147084.286	0	958.209	844191.369	0	308807.49	535383.879	0	218675.125	0	11047557.06	4054180.657	6993376.398	3222455.02	6880075.567	1399182.053	0	980.212	1371806.29	0	545955.774	825850.516	0	299377.089	0	22902165.52	8434441.252	14467724.26	6387512.163	16514653.35	3698749.688	0	183449.288	4268108.915	419018.316	1301200.364	2547890.235	35404.561	501992.911	0	38264374.61	14276783.92	23987590.69	11374234.94	26890139.67	7010482.03	0	317533.149	9371637.659	567688.644	3049961.176	5753987.839	78412.42	700847.278	0	55848753.42	22687242.64	33161510.77	19456250.01	36392503.41	12220540.32	0	13345	130	51	91	56	16268	119	67.7	141.7	28.9	9.5	2	1.1	1	4.4
97	39.60077	140.52274	71	2012.8.30	flower	594034	38743.44	818383.616	0	770835.095	47548.521	34533.519	170387.662	0	2079129.013	1123100.765	956028.248	1123100.765	956028.248	0	0	72670.295	2292087.282	0	2138085.129	154002.153	218456.967	400263.946	0	9420886.862	4603051.975	4817834.887	4603051.975	4786627.731	190681.3	1698.348	160666.626	5860244.044	0	5399905.813	460338.231	308154.529	1510781.021	0	19734950.22	10018101.56	9716848.661	9902551.481	9832398.743	592664.861	105685.266	619176.446	11319266.95	49782.265	10119279.94	1150204.749	733027.005	3579874.869	0	32077279.05	16535984.5	15541294.56	16254338.78	15822940.28	1492514.769	442741.333	1108745.526	19237317.67	49782.265	17543256.21	1644279.194	1110754.853	5759447.476	0	48119691.43	24454344.01	23665347.42	23798571.14	24321120.29	263035.479	795868.288	19267	151	57	102	96	14759	116	97.8	224.7	64.4	10.2	6	0.6	5	4.5
98	39.92752	140.41574	165	2012.8.30	flower	594073	40669.5	322758.017	0	289817.922	32940.095	9470.27	65787.335	0	2702492.093	1105273.653	1597218.44	1105273.653	1579310.869	0	0	99743.212	894328.379	56305.421	797899.09	40123.868	49977.372	145580.39	0	11289119.47	4948547.388	6340572.078	4948547.388	6291030.992	136330.028	0	207047.764	1665653.132	88441.248	1522324.401	54887.483	59716.684	244011.032	0	25288519.13	11380579.58	13907939.55	11352622.53	13935896.6	808131.687	0	287729.493	2514269.218	88441.248	2223757.419	202070.551	95165.359	415945.188	0	44842844.81	21653193.94	23189650.87	20821174.07	24021670.74	2107859.102	0	383835.069	2991232.567	88441.248	2641550.211	261241.108	112214.3	749404.371	0	70029479.7	35271284.51	34758195.19	32448151.59	37581328.11	428284.177	11475.75	22733	142	48	92	92	13324	113	224.7	501.6	133.3	20.1	5	2.4	7	12.3
99	39.7091	140.86688	324	2012.8.30	flower	594046	13433.654	169524.088	0	0	169524.088	0	0	0	2882430.908	2067290.658	815140.25	2067290.658	815140.25	75788.35	0	55293.242	655488.556	0	28181.145	627307.411	0	0	0	11771990.41	8867188.262	2904802.149	8867188.262	2293340.495	694226.786	0	95350.978	1444196.923	0	330965.922	1113231.001	0	0	0	25610172.28	17496346.86	8113825.42	17496346.86	8113825.42	1123358.619	0	121083.341	3072253.763	0	1228982.058	1843271.705	0	0	5483.563	44530922.82	26741104.22	17784335.04	26741104.22	17784335.04	2463030.711	76521.68	320186.665	4506419.643	0	2642515.572	1863904.071	0	0	354531.887	70162688.22	41043104.41	28765051.93	41043104.41	28765051.93	3176590.929	148367.161	19149	134	41	86	118	14540	118	348.4	459.1	296.6	9.1	5	1.2	4	5.2
100	35.9666	136.58321	290	2012.9.9	flower	533674	76267.242	61865.947	0	61865.947	0	0	2311.877	0	2562494.377	1980077.739	582416.638	1980077.739	582416.638	408563.427	29674.304	133760.493	1447820.581	40082.657	1407737.924	0	0	294932.256	0	9762636.077	6435553.015	3327083.062	6435553.015	3289133.904	877783.007	86554.432	185975.453	5815282.292	66901.045	5748381.247	0	0	1205082.397	0	19796202.7	12397897.64	7398305.061	12397897.64	7398305.061	1108754.702	161781.782	297840.554	11896036.69	210449.023	11685587.67	0	0	2570491.011	325636.47	33103010.21	20650969.18	12126404.56	20650969.18	12126404.56	2193021.096	203413.454	475986.041	19002035.71	363250.659	18638785.05	0	0	4222923.899	1139467.13	50656930.58	32134725.52	17382737.93	32134725.52	17382737.93	3929505.789	250343.133	22627	155	65	110	103	15882	126	531.6	846.9	240	36.4	1	17.2	8	29.2
101	37.0328653	138.2343714	67	2012.9.16	flower	553841	765.233	1971622.334	0	1872564.269	99058.065	32932.15	352109.778	0	738625.398	675121.007	63504.391	582717.713	155907.685	45122.109	0	321124.186	5599285.491	0	5352647.258	246638.233	305444.023	2744327.518	0	3519404.211	3449240.688	70163.523	2930168.082	589236.129	75951.92	0	1018597.028	11431928.11	0	10896137.18	535790.931	475428.373	5434325.354	0	9803024.837	9089299.41	713725.427	7991120.632	1811904.205	99009.684	10765.444	1812296.883	20484177.05	0	19572571.68	911605.365	521355.765	7805205.005	0	19516905.55	17557353.68	1959551.872	16214607.55	3302298.009	113107.872	10765.444	2378839.754	30709937.32	0	29564093.04	1145844.285	530239.28	11182330.46	0	33589189.7	28918777.96	4670411.747	27149357.03	6439832.671	0	10765.444	25239	176	85	126	187	14941	118	104.2	211.8	79.3	12.9	4	0.9	2	3.2
102	36.53181	137.10541	266	2012.9.10	flower	543760	0	1217251.345	0	1211418.461	5832.884	0	62224.68	0	1853615.829	1276844.433	576771.396	1048269.014	805346.815	8085.271	0	291886.838	3798408.069	0	3725973.937	72434.132	0	220208.048	0	8185528.473	4503559.482	3681968.991	3811441.824	4185513.447	258079.366	0	498677.816	6210718.964	0	6008767.726	201951.238	0	386340.967	0	20354689.38	11250271.38	9104417.993	9946766.911	10407922.46	822652.057	0	601816.544	9720130.415	0	9262993.264	457137.151	0	530949.919	0	38122325.42	20920533.22	17201792.2	19158461.95	18963863.47	1288591.044	0	740246.92	14152181.04	0	13518738.3	633442.739	0	749402.163	0	60972951.31	33625925.5	27347025.82	30565130.51	30407820.81	1694829.779	0	25155	168	77	120	95	14747	119	302.2	400.1	234.5	8.8	1	0.5	5	5.5
103	36.36267	136.5957	177	2012.9.10	flower	543644	72748.773	740808.095	0	740808.095	0	141209.841	186667.232	0	1999743.246	1265195.538	734547.708	1179684.325	820058.921	0	0	198386.655	2457682.302	0	2457682.302	0	333048.836	594214.239	0	9474299.632	5908120.432	3566179.2	5713576.747	3250608.511	0	18020.425	294879.575	4529487.4	0	4421283.494	108203.906	562727.922	1131117.132	0	21706050.18	15496878.87	6209171.309	15056202.06	6649848.126	0	48817.153	389624.326	6061985.189	0	5933559.763	128425.426	764985.439	1567869.983	0	41347253.1	30965367.8	10381885.3	30041918.12	11305334.98	79394.987	52700.046	644800.386	7934494.928	0	7684239.891	250255.037	953865.181	2053603.934	0	66599494.46	49544077.22	17055417.24	47982206.39	18617288.07	134034.805	191085.419	28348	173	84	124	78	15650	122	216.2	342.1	174.2	14.3	3	1.2	2	7.4
104	36.58886	137.33113	236	2012.9.10	flower	543772	43763.174	1108131.717	0	1032354.747	75776.97	162518.579	201973.156	0	887206.959	596840.849	290366.11	569293.91	317913.049	215493.302	522090.238	150519.296	3008444.407	8115.377	2785746.543	214582.487	369651.195	513439.659	0	6718658.538	4462147.099	2256511.439	4269426.494	2246001.269	1069985.568	938069.709	302886.367	5440407.644	240606.752	4844635.137	355165.755	437384.785	1260377.161	2857.526	17319475.62	12482897.94	4833720.145	12199196.8	5117421.29	2205664.677	1306882.936	489867.706	9801542.748	240606.752	8789190.742	771745.254	660840.917	2299129.85	46074.643	31006771.7	21928945.77	9031751.285	21555318.13	9405378.921	4294746.498	1710913.408	809500.874	16266173.82	240606.752	14810732.33	1214834.731	830608.204	3945462.599	46074.643	47570779.54	33431156.08	14093548.82	32858769.56	14665935.34	6914781.618	2187869.451	24718	172	78	121	73	14635	118	249.8	360.5	204.7	8.3	6	1.4	1	5.6
105	37.246664	136.82188	165	2012.9.12	flower	553666	0	362437.652	0	362437.652	0	0	147203.665	0	2561502.547	1112434.55	1449067.997	524355.193	2037147.354	70033.137	0	31151.351	905442.878	100656.279	804786.599	0	0	356148.929	0	11160732.32	6648785.488	4511946.836	5490731.927	5670000.397	112061.859	0	60790.499	2230266.338	204034.071	2026232.267	0	0	597004.482	0	24536726.94	14633550.17	9903176.766	12016774.19	12519952.74	848290.543	0	141919.661	5355748.045	670349.715	4516191.202	169207.128	0	1066030.57	0	41849725.73	25709700.46	16140025.27	20618668.89	21231056.83	1850388.318	0	251917.563	9925403.644	1192933.222	8381704.72	350765.702	0	1864610.105	0	64364401.62	39209993.48	25154408.14	31390455.75	32973945.87	0	0	19921	167	78	120	48	15547	122	207.2	326.6	153.5	13.1	3	2.4	8	6.4
106	33.96115	133.27961	13	2012.9.11	nest	503372	57561.522	258329.141	0	258329.141	0	0	2706478.932	0	72591.611	72591.611	0	72591.611	0	46215.794	0	1208911.783	1262411.353	0	1262411.353	0	31774.966	9231580.332	0	857234.725	428624.696	428610.029	367112.076	417531.038	46215.794	0	4279193.028	3685196.652	10729.572	3609780.507	64686.573	33575.757	16686730.67	0	2865499.685	1570308.946	1295190.739	1145987.71	1719511.975	722883.009	0	13384621.39	7255174.612	180245.835	6635344.679	439584.098	33575.757	22194176.18	0	5836626.772	4086935.199	1749691.573	1765481.844	4071144.928	1559637.6	0	25510983.27	13166285.96	1008082.929	11080905.42	1077297.609	33575.757	27848383.77	0	10414299.12	7545797.426	2868501.694	1885718.196	8528580.924	1551685.978	0	13028	205	129	165	0	18988	132	4.3	8	1.6	0.4	8	0.2	8	0.2
107	34.93846	133.54834	449	2012.9.17	flower	523334	0	1202205.382	0	120292.105	1081913.277	0	0	0	1910086.457	1897358.197	12728.26	135984.303	1774102.154	28885.161	0	0	3584751.032	0	350627.504	3234123.528	0	22065.425	0	8673830.759	8582281.735	91549.024	2089633.139	6584197.62	284890.128	0	79627.851	7004244.303	0	1056468.15	5947776.153	0	668794.351	0	19955520.88	19147140.94	808379.935	6274021.294	13681499.58	564891.419	0	386031.138	9238388.04	0	1519241.439	7719146.601	0	993870.617	0	37663497.05	36073315.88	1590181.165	14151504.39	23511992.66	1982025.472	0	1148791.727	14643196.01	0	3503940.301	11139255.71	0	1088442.265	4864.734	59091136.79	56633221.01	2453051.042	22934499.35	36151772.71	456989.098	0	13189	173	70	117	25	17586	131	454.8	519.6	399.9	6.2	1	1.2	5	3.6
108	35.86061	140.03325	8	2012.9.20	nest	534060	912372.324	767442.609	6922.88	604657.679	155862.05	182368.812	930141.142	13311.042	334531.195	11968.387	309251.766	11968.387	309251.766	14320.668	0	1947374.791	3611995.683	169594.227	1995318.183	1447083.273	344165.871	4374275.739	72975.438	1720120.512	130863.001	1516282.073	130863.001	1499058.876	584827.437	0	3432218.26	10163905.08	466541.519	6088430.995	3608932.565	491899.631	8664448.194	207336.013	4097397.251	490752.119	3399309.119	490752.119	3399309.119	1423210.071	0	4327730.829	20780119.75	1555880.055	12328745.14	6895494.551	1162261.349	13999292.32	286504.416	6948149.919	866991.515	5794653.988	866991.515	5794653.988	3046258.559	0	5137112.831	32148908.79	2727815.424	18018196	11402897.36	2579476.472	23098555.84	400286.94	10722088.25	1611751.664	8710049.647	1611751.664	8710049.647	4851639.977	0	13446	196	100	144	4	18580	127	11.2	20.7	0	2	5	0.4	5	1.1
109	36.990719	140.157008	257	2012.9.24	nest	554031	0	985477.226	7319.259	683642.213	294515.754	0	415497.041	0	1601959.319	1189335.797	412623.522	1189335.797	412623.522	138243.419	0	0	3240116.667	15077.813	2372877.271	852161.583	0	564016.625	0	7896052.5	5051917.867	2844134.633	5051917.867	2844134.633	865351.539	0	6978.534	6829299.671	63239.185	5101873.724	1664186.762	0	920315.678	22993.755	18624301.78	10159734.72	8441573.309	10108140.65	8493167.377	1892183.123	0	99023.793	13664146.04	273182.39	10312897.27	3078066.374	0	1906400.797	28764.172	31240577.03	16434852.76	14776960.09	15534709.15	15677103.71	3353611.204	53.442	239428.696	21041688.76	453258.732	15591817.98	4996612.05	0	3098755.375	94218.466	49727404.95	25130811.9	24502374.58	22578416.68	27054769.8	4330635.898	20346.597	14421	173	71	117	11	17757	126	267.5	313.6	244.7	5.9	7	0.4	3	3
110	35.62406	137.91238	615	2012.9.24	flower	533737	33332.196	1680068.683	172201.474	660166.305	847700.904	0	551735.953	0	861236.257	727715.981	133520.276	143641.631	717594.626	14803.787	0	427007.311	7389092.129	1718172.403	4207877.365	1463042.361	0	2059197.227	0	4272398.92	2266492.679	2005906.241	757206.202	1775591.447	157442.772	0	920658.951	15052351.48	3382571.831	8514516.237	3155263.413	0	4616507.273	24302.097	6813834.763	6256268.244	533264.422	1730897.253	5058635.413	847480.414	22245.535	1341933.764	23398927.27	5552625.663	13209597.68	4636703.929	0	7296352.547	105234.798	15776583.94	14169612.07	1501737.069	4211768.029	11459581.11	2267501.334	182512.963	1573316.45	32418997.55	7665132.184	19075582.84	5678282.524	0	8685252.001	175288.202	32312547.13	26188836.9	5948422.034	8667843.146	23469415.79	1458967.095	455444.939	17849	175	68	116	15	20401	141	609.6	659.8	513.4	11.1	4	3.2	4	5.7
111	35.43541	137.81493	436	2012.9.24	flower	533716	187813.242	1820543.198	362431.793	744240.837	713870.568	0	81234.073	0	1051586.488	1051586.488	0	336196.623	715389.865	0	0	488329.728	6004494.896	1607469.336	2312623.687	2084401.873	0	374294.991	0	10321305.06	5692361.476	4628943.581	1063417.895	4628943.581	6056.244	0	895227.25	12177637.08	2066077.915	5641389.012	4470170.157	0	739021.78	0	14196637.16	14196637.16	0	1849375.243	12347261.91	264555.525	0	1139614.474	18041337.08	2158978.046	8942891.348	6939467.685	0	979774.144	0	29686480.67	29686480.67	0	3194604.143	26491876.53	416605.95	0	1461172.229	26702342.92	2345035.026	14552366.85	9804941.042	0	1260132.029	0	48128808.94	48128808.94	0	6227246.566	41901562.37	373200.213	0	16744	189	73	124	11	19997	138	412.8	471.5	360	8.3	7	1.8	6	4.9
112	35.86722	137.90547	880	2012.9.25	flower	533767	0	1740189.987	0	727671.583	1012518.404	0	348237.171	0	1052749.776	352273.977	700475.799	0	517845.76	0	0	5604.372	5633681.165	10786.207	1724134.363	3898760.595	0	723595.689	0	8198638.319	2545787.505	5652850.814	549805.172	5652850.814	0	0	12355.135	10381027.1	35984.757	2847570.82	7497471.523	21120.507	2219076.1	0	15396609.3	6476776.387	8919832.908	1791237.952	13605371.34	233833.569	9056.898	43841.65	16664127.98	120664.007	5226695.666	11316768.3	21120.507	3471500.685	0	28565939.7	10861095.2	17704844.5	3657514.141	24908425.56	1438448.146	58833.396	79839.608	24435132.31	237529.017	9638362.133	14559241.16	21120.507	4924479.437	0	47216880.33	18683104.02	28533776.31	6697053.702	40519826.63	1061143.559	247810.982	17465	155	42	97	28	20243	144	913.2	1058	835.5	12.3	4	3.6	3	8.4
113	34.77995	135.4712	24	2012.9.27	nest	523513	41559.945	63381.856	0	47966.506	15415.35	0	2954286.717	11065.889	81948.482	31982.819	38899.774	70882.593	0	0	0	412909.312	886850.123	43035.382	818301.038	25513.703	0	10600952.9	271609.397	570118.178	198633.446	99875.335	165133.639	100687.023	127394.942	0	854242.999	2877701.962	135868.931	2680871.82	60961.211	48350.756	22091199.51	857051.132	1302640.549	370233.137	75356.28	220637.084	224952.333	1098943.108	0	1717387.67	5135376.759	245051.785	4772579.383	117745.591	434334.918	38570125.47	1415150.773	2136794.211	604522.055	117121.383	346601.2	375042.238	2269793.639	0	2886076.314	7211095.286	290101.869	6706862.678	214130.739	1096892.006	61932169.18	1833503.234	2797189.303	846564.686	117121.383	506395.127	457290.942	2603897.379	0	12834	209	117	160	0	19367	132	23.1	29.8	14.6	1	6	0.5	4	0.7
114	35.1324605	132.592336	374	2012.10.1	flower	523254	153183.352	1025793.321	50996.745	909201.993	65594.583	0	129195.904	0	1349044.25	909248.063	439796.187	802395.17	546649.08	483960.176	0	153183.352	2104235.514	96393.13	1742150.102	265692.282	0	300349.18	148447.061	7736947.71	4853641.721	2734858.928	4527668.773	3052253.131	2279400.331	0	153183.352	3600151.915	287645.897	2831832.95	480673.068	0	554503.561	1085338.485	21088910.09	13196555.92	6807015.682	12386864.55	7616707.049	2876329.871	0	172029.52	4898257.539	693662.766	3603313.426	601281.347	6636.008	800840.721	1155177.52	39803531.61	26791446.42	11856907.67	25166991.34	13481362.75	4579743.331	0	178342.51	8781340.087	765982.906	6600777.698	1414579.483	103751.605	1299632.819	1291585.395	61748149.07	40728373.19	19728190.48	38178739.97	22277823.7	4049334.705	0	22126	175	77	122	60	15802	125	388.1	490.8	341	8.1	6	2.2	7	5.1
115	35.0081329	132.2822347	25	2012.10.1	flower	523242	135721.348	530742.691	21304.004	381534.064	127904.623	0	83520.183	33223.224	2291384.225	1116388.366	1141772.635	1003384.945	1254776.056	99808.561	0	338910.656	2101015.614	68541.676	1797791.821	234682.117	0	151481.993	100611.094	9185169.603	6114049.446	2970509.063	4372734.796	4705564.106	770451.546	24767.532	695550.191	3836326.388	88401.788	3316908.732	431015.868	0	306856.14	265018.493	22000908.3	12826431.34	8909458.464	9744229.563	11991660.24	1301841.781	131595.995	1394998.341	6756396.912	229296.498	5399618.074	1127482.34	0	1072948.256	357340.091	38676182.28	23301385.24	15017456.95	17392701.38	20926140.81	1500614.112	862672.405	5978804.435	9810599.951	441351.938	7854231.748	1515016.265	0	2697625.148	548367.909	56822399.98	34917189.81	21356842.27	27171364.67	29102667.4	813418.965	1412331.512	17298	195	104	145	26	16523	124	42.3	160.4	2.7	18.4	4	1	5	8.8
116	34.3894322	131.8776067	250	2012.10.2	flower	513147	48395.038	1009189.746	0	969368.148	39821.598	5350.13	27162.945	20588.001	2051079.14	1580529.889	449961.25	1547905.323	482585.816	0	0	145455.025	2043809.439	0	1936580.67	107228.769	122950.265	204623.5	51024.245	9900704.033	7284432.642	2565247.146	6973043.282	2876636.506	147995.073	0	314241.24	3394887.694	0	3193445.114	201442.58	355435.083	327844.21	115789.656	23231391.38	15536186.86	7579414.863	14639351.62	8476250.107	649279.188	0	410623.098	5144510.593	0	4847454.012	297056.581	384638.08	465101.121	249466.192	42611036.44	27713850.62	14647719.63	25975929.73	16385640.52	1247902.986	0	478972.84	6576855.585	47226.771	6003640.911	525987.903	425702.652	696150.136	315956.223	68500714.07	44433938.16	23750819.68	41230499.53	26954258.31	722740.521	0	20948	190	82	130	23	15719	123	263.8	395.2	233.5	19.2	1	0.8	6	7.7
117	34.5500288	131.6374181	177	2012.10.2	flower	513165	3911.236	1144310.512	0	1144310.512	0	0	206502.74	0	1786452.513	1786452.513	0	0	1786452.513	0	0	6890.885	3375255.113	623172.396	2752082.717	0	0	237211.913	0	8874036.728	8240204.375	633832.353	0	8874036.728	72142.7	0	8016.157	5478635.894	1060132.895	4328547.152	89955.847	0	317754.905	0	22328832.55	19129507.12	3199325.428	0	22328832.55	139839.289	0	25000.609	7823738.252	1060132.895	6673649.51	89955.847	0	366960.539	0	41788889.02	34460750.09	7328138.929	0	41788889.02	263069.617	0	39544.115	10663884.1	1060132.895	9513795.362	89955.847	0	531128.046	0	66815617.2	56785086.93	10030530.28	333293.708	66482323.5	0	0	19244	184	91	136	0	16916	128	231.6	389.8	175.6	15.2	3	1.6	6	8.1
118	34.3388295	130.8942113	28	2012.10.3	flower	513047	1001929.737	782266.629	88821.69	316003.558	377441.381	0	190884.273	34090.804	1131509.137	1096292.945	1125.388	212978.537	884439.796	0	34587.224	6064654.301	1638323.444	123138.314	875040.488	640144.642	0	448682.995	34090.804	4620047.926	4331159.339	254797.783	278539.904	4066085.311	0	35160.581	14621626.88	3633881.818	192889.827	2271110.599	1169881.392	0	1082957.821	61762.578	8884513.13	8809284.676	13465.876	654526.75	8168223.802	8686.034	41413.112	28073790.5	6194445.495	291903.972	3889551.729	2012989.794	0	1739009.74	92255.901	14130934.44	13924689.05	113989.495	918625.315	13120053.23	8686.034	116245.028	45482815.58	9532531.375	467564.893	6357103.778	2707862.704	0	2146310.936	466677.545	21141113.29	20341873.33	332562.415	1404242.83	19270192.92	0	222046.646	16137	193	119	156	0	18366	130	19.6	84.1	0	6.9	5	0.2	3	3.1
119	35.465668	137.01185	105	2012.10.9	nest	533710	3860.55	1363513.667	452117.449	767239.656	144156.562	0	496153.896	0	1132787.533	1132787.533	0	710697.75	422089.783	0	144861.353	33818.733	6038231.11	1403863.138	4090585.237	543782.735	0	2411544.445	0	3930978.396	3881722.961	49255.435	2395690.796	1535287.6	6103.294	144861.353	109938.451	13245159.01	2848403.967	8599831.038	1796924.007	0	7279174.171	0	7106634.188	6740600.559	366033.629	3928980.524	3177653.664	387311.615	144861.353	1204555.425	23100116.55	4983413.615	13843463.04	4273239.894	0	14117248.77	0	11105223.1	10290850.53	814372.563	5229210.684	5876012.411	467302.305	269366.168	2401694.123	34293120.67	6256473.53	19757185.83	8279461.313	0	20428256.41	0	20389977.19	19206216.17	1183761.023	7889195.8	12500781.39	482310.848	492869.439	18172	202	95	144	13	19813	134	107.3	131.3	87.3	3.9	8	0.6	4	2
120	34.857262	132.286302	333	2012.10.9	nest	523222	0	1016425.521	0	813006.997	203418.524	0	89602.029	0	2035149.452	1700865.615	334283.837	1630254.072	404895.38	0	0	0	2622838.537	0	2379748.14	243090.397	0	397691.316	11133.513	9513566.905	7338236.368	2164197.024	6954384.739	2548048.653	31440.6	0	6517.246	5127531.478	0	4878804.48	248726.998	0	712862.733	16176.497	22174843.88	17562958.75	4595708.632	16417503.22	5741164.162	251323.628	0	209030.062	9159054.451	127099.598	8680364.725	351590.128	0	1039035.706	22498.852	39482435.38	32277747.68	7182188.855	30536039.57	8923896.96	334988.456	39268.428	426846.697	12289713.9	633902.652	11304221.12	351590.128	0	1556592.93	22498.852	63827975.25	52070427.81	11735048.58	49711599.18	14093877.22	0	74421.793	21211	175	71	120	44	16219	127	367.9	580.7	276.5	17.4	7	2.1	2	10.5
121	39.364451	141.125891	68	2012.10.14	nest	594101	107084.611	2423958.201	0	2423958.201	0	0	511966.317	0	98168.058	89915.183	8252.875	89915.183	8252.875	0	0	393509.114	9442117.226	0	9442117.226	0	0	2166772.6	0	852436.427	289297.654	563138.773	289297.654	273841.119	0	0	754681.792	18854581.12	0	18854581.12	0	0	6029811.621	0	2634004.831	1998854.263	635150.568	1998854.263	635150.568	0	0	1175417.223	32667051.71	0	32322459.17	344592.535	0	10066721.77	0	6354622.357	4498382.759	1856239.598	4498382.759	1856239.598	0	0	1630712.877	54385811.45	0	52957847.92	1427963.53	0	12676314.92	0	9844885.941	6473345.096	3371540.845	6473345.096	3371540.845	0	0	13455	156	61	106	34	15360	117	66.9	75	60.4	1.1	2	0.2	7	0.6
122	33.70897	135.43901	25	2012.10.16	flower	503543	51406.895	988201.073	383840.056	587036.16	17324.857	211856.637	374003.365	0	1515709.028	1443834.398	71874.63	1443834.398	71874.63	0	0	207862.069	3315755.23	1113147.614	2185282.759	17324.857	574556.596	1931152.209	0	6536211.234	4491956.884	2044254.35	4491956.884	2044254.35	0	0	409246.294	7344265.576	3182346.939	4144593.78	17324.857	1002337.722	3895090.315	0	15442593.05	8965611.96	6476981.092	8965611.96	6476981.092	179545.838	0	662176.193	11395506.7	5243365.553	6134804.334	17336.811	1284982.886	6859569.905	0	28491554.16	14451898.61	14039655.54	14451898.61	14039655.54	1570022.475	0	2535618.23	16431430.86	8716962.031	7681957.647	32511.181	1694550.938	9879501.359	0	46168845.67	21872415.72	24296429.95	21872415.72	24296429.95	1827777.185	0	22354	214	111	158	0	19975	135	37.6	101.2	21.7	7.8	7	0.7	7	3
123	33.81188	135.60669	279	2012.10.16	flower	503554	89224.776	775483.17	0	594215.457	181267.713	121892.636	48567.519	0	2106008.898	106.945	2105901.953	106.945	2105901.953	0	0	224044.355	952961.85	0	715370.466	237591.384	123674.469	83609.294	0	11138790.44	1281860.78	9856929.658	711174.652	10427615.79	42456.93	0	326400.504	1317683.366	0	912322.386	405360.98	123674.469	83851.712	0	26234701.33	3550136.916	22684564.41	2847170.303	23387531.02	186279.203	0	537653.129	1509352.991	0	1032764.292	476588.699	123674.469	161127.01	0	47445140.51	6843802.501	40601338.01	5895135.881	41550004.63	487248.345	0	830770.045	1740211.486	0	1238476.309	501735.177	123674.469	225295.127	0	75091243.96	11980079.6	63111164.36	10801943.64	64289300.32	0	0	28533	197	85	135	0	18592	133	315.8	452.4	275.8	18.6	3	2.2	8	6.9
124	33.99165	135.35049	229	2012.10.16	flower	503572	0	12542.308	0	150.064	12392.244	0	23290.712	0	3105343.98	882632.491	2222711.489	882632.491	2222711.489	0	0	81746.087	387999.54	14778.626	245374.577	127846.337	77877.499	23290.712	0	11963779.51	3029802.144	8933977.369	2972672.511	8991107.002	19016.409	11827.578	274849.805	952763.712	42634.558	634560.479	275568.675	198624.779	28144.942	0	26518792.88	6738955.544	19779837.33	6477967.306	20040825.57	216762.322	83140.358	428034.929	1558262.088	196539.4	991043.858	370678.83	264945.693	178992.084	0	47245807.04	11726071.32	35519735.72	11349264.95	35896542.1	395464.601	193519.326	641553.312	2287105.636	257183.733	1533804.239	496117.664	304970.228	428725.602	0	73732930.72	17273573.91	56459356.81	16759107.43	56973823.28	148988.694	625683.643	19186	196	89	138	0	18039	131	286.7	483.9	137	23.6	2	1.4	2	13.4
125	34.06807	135.1834	9	2012.10.16	flower	513501	143063.912	1756495.192	1619240.716	137254.476	0	195657.238	483365.187	0	351341.098	351341.098	0	270522.03	80819.068	0	211254.372	358785.113	8082482.59	7594124.123	488358.467	0	504195.535	1626289.175	0	1656054.739	1656054.739	0	1039603.071	616451.668	0	337730.185	580093.819	19368448.09	18257147.71	1111300.388	0	812045.941	3110682.81	0	3960477.597	3870809.794	89667.803	2452161.712	1508315.885	0	441330.538	1834096.41	30079819.76	27824293.91	1979681.65	275844.197	1054451.402	6908951.318	0	9699069.383	8905660.681	793408.702	6731968.864	2967100.519	18745.267	668678.772	7255738.648	43764110.94	40872404.56	2552887.498	338818.885	1174120.39	9202983.1	0	16219723.89	14767787.65	1451936.238	11116306.25	5103417.645	0	902301.994	14742	209	122	161	0	19750	135	10.6	71.8	7.6	9.7	1	0.1	1	2.3
126	33.60134	130.53738	420	2012.10.15	nest	503034	0	48286.322	16500.03	31786.292	0	0	21733.124	0	2960917.01	43276.552	2917640.458	43276.552	2917640.458	110240.733	0	30745.538	806618.276	212284.39	572147.015	22186.871	0	538419.827	255720.478	11237932.96	1124364.051	9857848.435	896140.098	9842623.069	195270.433	0	233685.588	3632089.049	339375.288	3137277.442	155436.319	0	3972894.533	652990.746	19988430.96	3300857.985	16034582.23	2775991.752	16559448.47	445979.223	0	511859.671	8075884.649	954708.319	6914373.657	206802.673	85571.903	9538300.396	1322920.621	31231115.41	7366983.451	22541211.33	6023985.16	23884209.62	821081.034	0	1220199.118	12092954.62	1382740.53	10171359.31	538854.783	85571.903	17596460.03	1806191.496	46202138.49	12421577.08	31974369.91	9794809.225	34601137.77	407585.518	0	19141	190	104	144	0	17699	130	284.4	475	103.5	22.4	7	9.6	1	15.1
127	35.46240278	134.6025861	236	2012.10.20	flower	533414	43579.474	1014323.251	0	977090.638	37232.613	0	14869.518	0	1855812.909	1426458.551	429354.358	944492.771	911320.138	212591.976	0	101271.83	2902524.515	0	2694541.467	207983.048	0	306260.75	0	8764986.787	6594925.157	2170061.63	5423105.56	3341881.227	490493.711	0	192475.831	5921623.839	0	5483080.838	438543.001	0	370657.922	0	20846714.04	13813122.3	7033591.739	12210076.53	8636637.508	941607.542	0	303400.097	9127197.026	0	7735687.035	1391509.991	0	407404.401	0	38843220.1	24783318.76	14059901.34	22875840.92	15967379.18	1582591.19	0	447726.985	12169880.39	0	10587510	1582370.395	0	519091.479	347953.688	63230238.48	40475133.03	22407151.77	38562332.89	24319951.9	879737.805	0	23055	174	73	119	238	13759	117	319.9	511.2	218.9	16.8	6	2.1	1	11.7
128	32.8577789	131.7461758	136	2012.10.23	flower	493125	31261.316	50868.992	0	50868.992	0	0	0	0	2983517.935	1508766.308	1474751.627	783392.928	2200125.007	75529.07	0	54091.23	167041.308	0	167041.308	0	0	44683.556	0	12877404.71	7670934.301	5206470.41	3302807.768	8751589.493	245324.608	0	126312.774	983733.141	0	983733.141	0	0	138663.543	19124.084	26093420.06	15619028.41	10455267.57	7419333.618	18654962.35	930950.217	0	295533.577	1896114.734	28923.916	1843426.258	23764.56	0	414485.282	65286.022	45641794.34	25522335.54	20054172.78	14558121.03	31018387.29	2015885.626	0	398064.103	3614757.647	68033.151	3425361.439	121363.057	0	602479.748	65286.022	70779827.18	38327276.31	32387264.85	24522167.96	46192373.2	866591.421	0	22800	205	99	147	0	19225	134	183.1	324	110.2	15.8	1	1.9	8	9.1
129	32.6550773	131.6879809	15	2012.10.23	flower	483175	152735.628	458436.143	59999.401	234265.761	164170.981	40643.125	146870.413	90837.562	1952324.365	1122455.393	739031.41	1122455.393	739031.41	333841.822	56325.565	416197.223	1362849.047	59999.401	894873.801	407975.845	79656.931	316630.225	194011.56	11966314.53	4668304.023	7103998.945	4668304.023	3722100.534	1691504.328	114283.594	919817.991	3436617.122	190085.357	2147113.735	1099418.03	203415.766	717946.34	246372.737	18156480.5	8029989.839	9880117.921	8198245.612	9711862.148	4563916.68	274884.906	1398596.438	5565913.303	630541.369	3482993.893	1452378.041	322376.128	1127693.208	339344.919	32826079.74	12251171	20235563.83	12762385.34	19724349.48	8671326.037	351828.223	2133454.873	7497571.594	952201.2	4621680.164	1923690.23	445548.872	2219687.483	464301.471	52261658.73	18539327.35	33258029.91	19354820.48	32442536.78	11049327.19	354919.037	23990	217	121	165	0	20554	137	23.2	121.9	4.5	9.1	7	0.2	1	4.6
130	32.228672	131.5460937	54	2012.10.24	flower	483124	0	2453658.966	207694.677	926339.753	1319624.536	0	593052.11	31442.353	88480.809	0	57038.456	0	57038.456	5985.115	0	10674.863	9790067.211	967884.147	3291372.892	5530810.172	305100.129	1030785.152	183698.728	1235049.475	92294.909	959055.838	92294.909	945234.611	148775.821	58905.914	3129365.907	20296792.09	2460451.643	4944777.335	12891563.11	465785.262	1513552.334	315049.985	2496662.588	274866.177	1906746.426	274866.177	1906746.426	148775.821	222144.793	10118291.72	31313623.62	4492727.943	8972522.16	17848373.52	813680.495	3238797.296	348179.747	4104256.241	860907.994	2895168.5	860907.994	2895168.5	270259.043	404903.9	20616804.64	42462044.74	7748776.253	13733575.32	20979693.18	1047085.446	4142434.944	376113.04	8805863.815	2242828.391	6186922.384	2258669.281	6171081.494	801260.503	527214.011	25450	220	122	167	0	21090	140	58.4	68.8	46.7	1	3	0.8	4	0.9
131	31.8582113	131.3670969	39	2012.10.24	flower	473162	58260.578	1448305.741	150692.229	451675.389	845938.123	45468.215	568911.981	0	819823.619	7929.907	811893.712	7929.907	811893.712	200406.866	0	236646.032	4881689.542	880227.225	2100304.534	1901157.783	84637.353	2051242.786	7541.221	4759851.056	76559.817	4675750.018	76559.817	4675750.018	551470.57	0	711092.406	10624378.98	1173010.376	5263984.857	4187383.744	326684.736	3967090.915	51169.547	11213239.23	274924.678	10887145	299354.86	10862714.82	1407477.931	23114.611	883275.757	17306595.76	1348324.286	8609261.899	7349009.575	375708.4	6829041.511	54754.453	22431937.66	635664.147	21741519.06	843833.376	21533349.83	2414138.626	23114.611	1153150.376	24742252.03	1659805.758	12672091.24	10410355.03	551356.706	10940046.43	137637.941	38132663.2	1291902.453	36703122.81	1925584.12	36069441.14	2532336.333	23114.611	26349	220	125	169	0	19497	134	47.8	97.2	27.4	3.8	8	0.6	3	2.1
132	32.2099108	130.7728044	125	2012.10.24	flower	483026	259852.178	1548001.723	0	925199.788	622801.935	0	637455.154	0	624934.216	371658.368	253275.848	371658.368	253275.848	0	70933.793	563909.274	5710859.68	0	3617887.098	2092972.582	0	3655598.07	0	2512820.569	398556.978	2114263.591	398556.978	2114263.591	9509.434	112840.439	1014780.218	12478425.43	0	8187894.533	4290530.893	0	6103052.737	35620.281	8296150.256	432343.501	7828186.474	432343.501	7828186.474	66724.156	313946.197	1385269.972	23876778.19	216984.347	15067480.01	8592313.836	0	8215949.386	271200.796	15997268.87	743551.322	14982516.75	656099.545	15069968.53	316695.624	471850.765	1880627.848	36838506.49	641961.324	22961247.07	13235298.09	0	11434685.01	576921.226	27310368.34	2262724.901	24470722.21	1744787.562	24988659.55	199725.872	673873.293	23656	216	108	155	0	18215	131	120.1	161.6	101.1	5.3	1	0.9	6	2.7
133	32.5706051	130.7113479	48	2012.10.25	flower	483065	5637.383	1876743.699	1081081.408	662035.816	133626.475	0	302234.285	0	266818.052	176707.445	90110.607	176707.445	90110.607	689743.391	0	98640.022	7937476.175	4341464.283	2683474.304	912537.588	12172.946	1490127.641	28191.797	2172792.591	942110.623	1202490.171	942110.623	1202490.171	854327.587	0	328617.721	17754114.02	6970095.168	8996010.62	1788008.23	12172.946	2786800.197	78552.193	6515055.852	2668095.103	3768408.556	2668095.103	3768408.556	876317.5	0	529272.311	29033539.78	9282645.235	17023765.8	2727128.742	31674.638	5245555.695	296256.867	14479640.87	4303139.787	9880244.211	4303139.787	9880244.211	944128.284	0	718257.671	42555697.98	10533608.52	27865538.53	4156550.935	76057.737	7408675.686	350955.553	26817142.53	5518509.311	20947677.67	5518509.311	20947677.67	778952.178	0	20075	218	120	164	0	18938	133	42.7	64.1	19.4	2.8	3	0.8	7	1.8
134	33.0723609	130.5311732	63	2012.10.25	flower	493044	3025.972	2184875.221	692863.714	1156880.739	335130.768	0	82474.625	120325.672	838207.267	446359.822	271521.773	446359.822	271521.773	32594.224	0	12906.204	6103804.593	1959415.296	3244085.957	900303.34	0	576978.264	1207700.425	5817271.062	3013404.807	1596165.83	3013404.807	1596165.83	54577.835	0	90568.713	14116393.4	6395050.813	6481732.751	1239609.836	0	977065.892	2824065.792	13010591.9	5350928.815	4835597.293	5350928.815	4835597.293	78459.819	0	154558.74	26024366.84	13543352.53	10386233.07	2094781.236	0	1278834.794	3802941.785	22725412.44	9974530.591	8947940.061	9974530.591	8947940.061	80640.977	0	254512.519	40334020.72	21149272.18	16025068	3159680.534	0	2838703.407	5355972.231	34969577.59	14119190.06	15494415.3	14119190.06	15494415.3	0	15701.346	18824	211	107	155	0	20007	136	75.8	119	52.5	8.4	3	1	3	3.3
135	32.8174523	129.9646169	38	2012.10.26	flower	492917	0	1041134.151	396090.147	507556.47	137487.534	0	964325.782	0	876110.654	796773.956	79336.698	796773.956	79336.698	259606.412	0	0	3960114.78	1441352.979	1750855.822	767905.979	8190.939	2072647.089	12513.138	5985531.747	4213216.052	1759802.557	3985233.159	1987785.45	539052.775	0	396584.681	8277821.121	3206690.194	3393467.13	1677663.797	31302.527	3486406.338	12513.138	15261454.9	9326872.808	5922068.955	8627026.137	6621915.626	819509.216	0	3040774.71	12984944.7	4699711.895	5235281.207	3049951.602	31302.527	4756515.488	24338.34	27999294.57	16857896.24	11117059.99	15926635.74	12048320.49	1450980.301	0	7911150.699	19766722.01	7427285.971	7497098.643	4842337.395	31302.527	6810140.813	41728.084	41985986.64	25401067.75	16543190.8	24469807.25	17474451.3	491731.834	0	18326	187	130	156	0	18073	130	98.7	152.3	21.4	10.7	5	0.5	1	5.9
136	34.93085833	134.8620306	69	2012.10.26	flower	523436	140646.657	1700780.071	0	1700780.071	0	0	215872.643	0	912574.659	912574.659	0	0	912574.659	171302.97	0	510666.175	6742086.154	28964.276	6286834.706	426287.172	0	1407555.666	66055.579	3216087.895	3025307.326	124724.99	0	3150032.316	689141.446	0	1064640.476	14841236.43	131230.707	13708517.34	1001488.388	0	4191799.851	371154.79	7353675.559	6633892.253	348628.516	69205.334	6913315.435	821726.475	0	1756806.79	26169222.21	185594.816	24419791.6	1563835.794	0	6344911.434	583771.323	13963931.18	12914219.35	465940.506	232633.232	13147526.63	2028940.7	0	2371118.424	40218831.48	365855.721	37319808.63	2533167.13	0	7366798.552	848369.051	24910288.57	23189612.07	872307.45	305613.351	23756306.17	3575337.605	0	12251	200	96	144	0	18743	131	97	174.6	69.9	6.4	6	0.6	3	3.3
137	34.95800277	133.0815722	445	2012.10.27	flower	523330	0	430458.613	0	430458.613	0	0	0	0	2171087.549	1700006.72	471080.829	1643915.955	527171.594	539630.837	0	5169.518	1928345.023	0	1597549.076	330795.947	0	0	0	8788412.334	6483305.834	2305106.5	6298847.217	2489565.117	1843610.46	0	13823.295	2878857.1	0	2384889.506	493967.594	0	13105.607	0	20451794.8	15022307.63	5429487.173	14365039.14	6086755.658	4915497.987	0	112471.886	5006136.714	0	4194241.929	811894.785	0	488552.267	0	35684167.32	26434262.07	9249905.245	24826306.49	10857860.82	8972484.124	0	272342.689	8592526.296	0	7587819.46	1004706.836	0	873825.607	0	54274465.9	41164386.61	13110079.29	37851917.22	16422548.68	5258691.154	0	17934	174	64	113	42	15145	123	455.4	586.9	393.8	18.1	6	1.4	4	5
138	34.70031666	133.1398	417	2012.10.27	flower	523301	13386.337	789637.577	0	589460.426	200177.151	0	111810.324	0	1843957.682	1598419.795	245537.887	235755.687	1608201.995	382385.079	0	26003.833	2869367.047	0	2042654.313	826712.734	0	417729.833	0	7907862.295	6990320.637	917541.658	757458.238	7150404.057	1344574.329	0	35224.096	7654477.542	0	5654369.85	2000107.692	0	658315.563	0	17052601.48	15795379.3	1257222.174	1799991.286	15252610.19	2872460.121	0	55584.553	12506433.96	0	9960176.248	2546257.71	0	998196.828	0	31808492.73	30057645.78	1750846.945	2781679.044	29026813.68	4899372.594	0	73181.233	18619145.17	0	14990547.84	3628597.328	0	1274356.476	0	51104037.57	48867991.68	2236045.888	4148761.301	46955276.27	699200.026	0	13874	173	63	114	0	17505	131	487.5	587	402.7	9.8	7	2.7	1	7
139	35.03584498	135.5213758	333	2012.11.13	nest	523544	5278.087	52980.854	0	52980.854	0	0	69556.779	105202.094	3013361.28	2882138.887	26020.299	171002.908	2737156.278	0	0	66964.815	1496726.384	0	1463887.806	32838.578	0	1168007.854	787452.288	18372372.76	8977028.494	8607891.978	438494.021	8607891.978	0	0	140486.648	6423293.026	0	6160018.382	263274.644	0	4134909.737	1125041.808	17581889.35	16193026.32	263821.23	490691.67	15966155.88	0	0	579280.279	14038597.56	83866.253	13311712.06	643019.25	480544.126	6650198.809	1565092.273	28522691.54	26192221.16	765378.112	612726.234	26344873.04	0	0	839729.955	24506395.45	123080.357	23458449.84	924865.249	622158.206	10804743.65	2123010.591	41772197.02	37952876.75	1696309.678	806545	38842641.43	0	0	14372	183	80	127	0	16745	127	339.8	441.1	188.8	16.7	6	4.1	5	10
