# Supplementary material for: Genetic Structure and Potential Environmental Determinants of Local Genetic Diversity in Japanese Honeybees (Apis cerana japonica)
Source: PLoS One. 2016 Nov 29;11(11):e0167233. doi: 10.1371/journal.pone.0167233 (PMC5127551; doi:10.1371/journal.pone.0167233)
Supplement: S2 Table — (TXT) [file pone.0167233.s002.txt]

S2 Table. Genotypes of Apis cerana japonica workers collected in 139 sites	

Columns
Col	Method of worker collection; N: nest or F: flower
Site	ID of site
Worker	ID of worker in a site
Ac2a	First allele of locus Ac2
Ac2b	Second allele of locus Ac2
Ac3a	First allele of locus Ac3
Ac3b	Second allele of locus Ac3
Ac27a	First allele of locus Ac27
Ac27b	Second allele of locus Ac27
Ac30a	First allele of locus Ac30
Ac30b	Second allele of locus Ac30
Ac35a	First allele of locus Ac35
Ac35b	Second allele of locus Ac35
Ap049a	First allele of locus Ap049
Ap049b	Second allele of locus Ap049

Table
Col	Site	Worker	Ac2a	Ac2b	Ac3a	Ac3b	Ac27a	Ac27b	Ac30a	Ac30b	Ac35a	Ac35b	Ap049a	Ap049b
N	1	1	153	162	347	347	112	112	222	222	118	126	121	128
N	1	2	153	153	339	347	116	116	222	232	120	126	121	128
N	1	3	153	153	339	349	116	116	222	238	118	126	121	128
N	1	4	153	153	339	347	116	116	232	238	120	126	121	128
N	1	5	160	160	347	347	116	116	232	238	120	126	121	128
N	1	6	160	160	347	347	116	116	232	238	118	126	121	128
N	1	7	153	160	339	339	116	116	232	238	120	126	121	128
N	1	8	160	160	347	347	116	116	222	232	120	126	121	128
N	1	9	160	160	339	347	116	116	232	238	120	126	120	128
N	1	10	153	153	347	349	116	116	222	222	119	126	121	128
N	1	11	153	153	339	347	116	116	222	232	120	126	120	128
N	1	12	153	153	339	347	116	116	222	232	120	126	120	128
N	1	13	153	160	339	347	116	116	232	238	120	126	120	128
N	1	14	153	160	339	347	116	116	222	232	120	126	120	128
N	1	15	153	153	339	339	112	116	238	238	120	126	120	128
N	1	16	153	153	339	347	116	116	232	238	120	126	120	128
N	1	17	153	160	339	347	116	116	232	238	120	126	120	128
N	1	18	153	160	339	347	116	116	222	232	120	126	121	128
N	1	19	153	153	339	349	116	116	222	222	119	126	121	128
N	1	20	153	153	339	339	116	116	222	232	120	126	121	128
N	2	1	160	160	339	347	116	116	232	238	124	126	125	128
N	2	2	153	162	339	349	116	116	222	238	124	126	121	128
N	2	3	160	162	339	347	116	116	222	238	119	126	125	128
N	2	4	160	162	339	347	116	116	222	238	124	126	121	128
N	2	5	160	160	339	347	116	116	222	238	124	126	120	128
N	2	6	160	162	339	347	116	116	222	238	120	126	120	128
N	2	7	153	160	339	339	116	116	238	238	126	128	125	128
N	2	8	153	162	339	347	116	116	238	238	126	128	125	128
N	2	9	160	162	339	349	116	116	222	238	118	126	120	128
N	2	10	160	160	339	339	116	116	232	238	124	126	125	128
N	2	11	160	162	347	347	116	116	222	232	118	126	120	128
N	2	12	160	162	339	339	116	116	232	238	124	126	120	128
N	2	13	160	162	339	347	116	116	222	238	124	126	120	128
N	2	14	160	160	339	339	116	116	222	222	124	126	120	128
N	2	15	153	160	339	345	116	116	222	238	126	128	120	128
N	2	16	160	160	339	349	116	116	238	238	117	126	120	128
N	2	17	160	162	339	349	116	116	238	238	119	126	121	128
N	2	18	160	160	339	347	115	115	232	238	124	126	121	128
N	2	19	160	162	339	339	116	116	222	238	124	126	120	128
N	2	20	160	162	345	347	116	116	222	238	124	126	121	128
N	3	1	153	153	339	345	112	116	238	238	119	126	121	128
N	3	2	153	160	347	347	112	112	222	222	126	126	121	128
N	3	3	153	160	339	339	112	112	222	222	126	126	120	128
N	3	4	153	153	339	347	112	112	222	238	126	126	120	128
N	3	5	153	160	339	345	112	116	222	222	120	126	120	128
N	3	6	153	160	347	349	112	112	222	222	117	126	125	128
N	3	7	153	160	339	345	112	112	238	238	120	126	120	128
N	3	8	153	153	339	349	112	112	222	222	118	126	125	128
N	3	9	160	160	347	347	105	112	238	238	117	126	120	128
N	3	10	153	153	347	347	112	112	222	238	117	126	121	128
N	3	11	153	160	345	347	112	116	222	238	117	126	120	128
N	3	12	160	160	345	347	112	116	222	238	117	126	120	128
N	3	13	153	160	330	347	112	116	238	238	120	126	120	128
N	3	14	153	153	339	339	105	112	222	238	120	126	120	128
N	3	15	153	160	339	345	112	116	238	238	119	126	121	128
N	3	16	153	160	339	347	105	112	222	222	126	126	121	128
N	3	17	153	160	345	347	106	112	222	238	120	126	120	128
N	3	18	153	160	339	345	112	112	222	238	120	126	120	128
N	3	19	153	153	347	349	106	112	222	238	118	126	125	128
N	3	20	153	153	345	347	112	116	222	238	118	126	120	128
N	4	1	160	160	339	347	110	116	222	232	116	124	121	128
N	4	2	160	160	339	349	110	116	222	222	124	126	120	128
N	4	3	153	160	339	339	110	116	222	222	124	126	119	128
N	4	4	153	160	347	349	109	116	222	232	116	124	120	128
N	4	5	153	160	339	349	109	116	222	222	124	126	120	128
N	4	6	153	160	339	339	110	116	232	232	124	126	125	128
N	4	7	153	160	339	347	110	116	222	232	116	124	120	128
N	4	8	160	160	339	339	116	116	222	222	118	126	120	128
N	4	9	160	160	345	349	116	116	232	238	118	126	120	128
N	4	10	153	160	339	347	112	116	222	238	124	126	125	128
N	4	11	153	160	339	349	110	116	222	232	119	126	119	128
N	4	12	160	160	339	349	116	116	222	222	118	126	120	128
N	4	13	153	153	339	339	116	116	232	232	116	124	125	128
N	4	14	160	160	339	347	116	116	232	232	116	124	121	128
N	4	15	153	160	339	349	112	116	222	238	124	126	125	128
N	4	16	153	160	339	349	110	116	222	232	118	126	120	128
N	4	17	153	160	339	339	116	116	222	232	119	126	120	128
N	4	18	160	160	339	345	110	116	222	238	119	126	120	128
N	4	19	153	160	347	349	110	116	222	222	124	126	120	128
N	4	20	160	160	345	349	116	116	232	238	124	126	120	128
N	5	1	160	162	339	339	112	116	222	238	124	126	128	128
N	5	2	160	160	339	339	112	116	222	232	120	126	125	128
N	5	3	160	162	339	339	116	116	232	232	120	126	128	128
N	5	4	153	160	339	339	111	116	232	232	120	126	125	128
N	5	5	153	160	339	339	112	116	222	222	120	120	125	125
N	5	6	153	160	339	339	112	112	232	232	120	126	128	128
N	5	7	153	160	339	339	112	116	222	232	120	120	125	125
N	5	8	160	162	339	339	112	116	222	238	124	126	128	128
N	5	9	153	160	339	339	112	112	222	222	120	120	125	128
N	5	10	160	162	339	349	116	116	222	232	120	126	128	128
N	5	11	160	162	339	339	116	116	232	232	120	120	125	128
N	5	12	160	162	339	339	112	116	232	232	120	120	128	128
N	5	13	160	162	339	349	112	116	222	232	126	126	128	128
N	5	14	160	162	339	349	112	116	222	232	120	126	128	128
N	5	15	160	162	339	339	116	116	232	232	120	126	128	128
N	5	16	160	162	339	339	116	116	222	232	120	126	128	128
N	5	17	160	160	339	339	116	116	222	222	120	128	128	128
N	5	18	160	162	339	339	112	112	232	232	120	126	128	128
N	5	19	160	162	339	339	112	116	222	232	124	124	125	128
N	5	20	160	160	339	339	112	116	222	232	126	126	125	128
N	6	1	160	160	345	349	109	116	222	232	126	126	121	128
N	6	2	153	160	345	349	112	116	222	222	126	126	121	128
N	6	3	153	160	339	347	116	116	232	238	126	126	121	128
N	6	4	153	160	347	347	109	116	222	232	120	126	121	128
N	6	5	160	160	345	347	109	116	222	232	120	126	121	128
N	6	6	153	160	345	347	109	116	232	232	126	126	128	128
N	6	7	153	160	345	347	109	116	222	232	120	126	121	128
N	6	8	160	160	345	345	109	116	222	222	120	126	121	128
N	6	9	160	160	345	347	111	116	222	222	120	126	121	128
N	6	10	153	160	345	345	112	116	222	222	126	126	121	128
N	6	11	153	160	345	349	112	116	222	222	126	126	121	128
N	6	12	153	160	339	347	112	116	222	232	126	126	121	128
N	6	13	153	160	345	349	112	116	222	222	126	126	121	128
N	6	14	153	160	347	347	116	116	222	232	120	126	121	128
N	6	15	153	160	345	345	110	116	232	232	126	126	121	128
N	6	16	160	160	345	349	109	116	222	232	126	126	121	128
N	6	17	160	160	345	347	112	116	222	222	120	126	121	128
N	6	18	160	160	345	345	116	116	222	232	124	126	128	128
N	6	19	160	160	345	345	110	116	222	222	120	126	128	128
N	6	20	153	160	339	347	112	116	222	222	126	126	120	128
F	7	1	153	160	339	339	116	116	222	222	120	120	121	128
F	7	2	153	160	339	339	112	116	222	238	120	120	121	128
F	7	3	153	153	345	347	112	116	222	238	120	120	121	128
F	7	4	153	153	339	339	112	116	238	238	120	126	121	128
F	7	5	153	162	345	345	112	116	222	238	120	128	128	128
F	7	6	153	160	339	347	112	116	222	232	120	120	125	128
F	7	7	153	160	345	347	112	116	238	238	120	120	121	128
F	7	8	153	153	347	347	111	116	222	238	120	120	121	128
F	7	9	153	160	339	349	112	112	238	238	120	120	121	128
F	7	10	160	160	339	345	116	116	222	238	120	126	121	128
F	7	11	153	153	339	339	112	116	222	238	126	128	121	128
F	7	12	153	160	339	345	105	112	222	232	120	120	121	128
F	7	13	153	153	339	345	110	116	232	238	120	128	121	128
F	7	14	153	160	339	349	112	116	222	238	113	120	121	128
F	7	15	160	160	345	347	110	116	222	222	126	126	121	128
F	7	16	153	160	339	349	112	116	222	232	120	128	125	128
F	7	17	153	153	339	345	116	116	232	238	120	120	125	128
F	7	18	153	153	339	339	110	116	232	238	120	126	121	128
F	7	19	153	160	339	345	107	112	222	232	120	120	121	128
F	7	20	153	153	347	349	116	116	238	238	120	120	128	128
F	8	1	153	153	339	347	116	116	232	238	120	124	128	128
F	8	2	160	160	347	347	116	116	222	238	118	124	128	128
F	8	3	153	153	339	347	112	116	222	238	118	124	125	128
F	8	4	160	160	345	347	116	116	222	238	124	128	125	128
F	8	5	153	160	339	339	109	116	222	238	124	128	121	128
F	8	6	160	160	347	347	116	116	232	232	124	128	125	128
F	8	7	153	160	347	347	116	116	222	222	117	124	125	128
F	8	8	153	160	345	347	112	116	222	222	124	126	121	128
F	8	9	153	160	339	339	116	116	232	232	124	126	125	128
F	8	10	153	160	345	347	112	116	222	222	124	128	125	128
F	8	11	160	160	347	349	116	116	238	238	117	124	128	128
F	8	12	160	160	339	347	116	116	222	232	124	126	125	128
F	8	13	153	153	347	347	116	116	222	232	124	126	121	128
F	8	14	153	153	339	347	116	116	222	222	117	124	125	128
F	8	15	160	160	339	347	112	116	222	232	124	126	121	128
F	8	16	160	162	339	347	109	116	222	238	118	126	121	128
F	8	17	153	160	345	347	116	116	222	232	124	126	125	128
F	8	18	153	160	345	347	110	116	222	222	124	126	121	128
F	8	19	153	160	347	347	110	116	222	238	117	124	121	128
F	8	20	153	160	339	347	112	116	222	238	117	124	125	128
N	9	1	153	160	339	339	112	116	222	222	120	120	128	128
N	9	2	153	153	339	347	112	116	232	238	120	120	117	128
N	9	3	153	160	339	339	112	116	232	238	120	120	128	128
N	9	4	153	160	339	349	109	116	222	238	120	120	128	128
N	9	5	153	160	339	339	112	116	238	238	120	120	128	128
N	9	6	153	160	347	347	112	116	222	232	120	120	128	128
N	9	7	153	160	339	347	112	116	222	232	120	120	117	128
N	9	8	153	153	339	347	110	116	222	222	120	124	125	128
N	9	9	153	153	339	339	116	116	222	238	120	126	125	128
N	9	10	153	153	339	339	116	116	232	238	120	120	128	128
N	9	11	153	160	339	347	110	116	222	222	120	128	128	128
N	9	12	153	160	339	339	116	116	222	238	120	120	125	128
N	9	13	153	160	339	339	110	116	222	238	120	126	125	128
N	9	14	153	153	339	339	112	116	222	222	120	126	125	128
N	9	15	153	153	339	339	112	116	232	238	113	120	128	128
N	9	16	160	160	339	347	110	116	222	222	120	128	125	128
N	9	17	153	160	339	339	112	112	238	238	120	124	128	128
N	9	18	153	153	347	347	112	116	238	238	120	120	128	128
N	9	19	153	153	339	347	110	116	222	222	120	126	125	128
N	9	20	153	153	339	347	110	116	222	232	113	120	128	128
F	10	1	153	153	339	349	106	112	222	222	120	124	128	128
F	10	2	153	153	339	349	110	116	232	238	120	126	128	128
F	10	3	153	160	339	349	110	116	238	238	121	126	128	128
F	10	4	153	153	339	339	116	116	222	238	126	128	128	128
F	10	5	153	153	347	349	112	116	222	232	120	126	128	128
F	10	6	153	153	339	339	112	116	222	232	120	126	128	128
F	10	7	153	160	339	339	112	116	222	238	126	128	125	128
F	10	8	153	160	339	339	112	112	238	238	126	126	128	128
F	10	9	153	160	339	349	116	116	222	238	126	128	125	128
F	10	10	153	160	339	339	112	116	232	238	126	126	128	128
F	10	11	153	153	339	349	112	116	232	238	126	128	128	128
F	10	12	153	160	339	339	106	112	222	238	126	126	128	128
F	10	13	153	160	339	347	107	112	222	238	126	126	128	128
F	10	14	153	153	339	349	112	116	222	222	120	126	128	128
F	10	15	153	153	339	347	112	112	232	238	126	126	117	128
F	10	16	153	160	339	349	116	116	222	238	126	126	128	128
N	11	1	153	160	339	349	112	116	222	238	120	126	120	128
N	11	2	153	153	339	349	112	116	222	238	120	124	120	128
N	11	3	153	160	339	349	116	116	222	238	113	120	120	128
N	11	4	153	153	349	349	116	116	222	238	113	120	120	128
N	11	5	153	160	349	349	112	116	222	222	124	126	120	128
N	11	6	153	160	339	339	116	116	222	238	124	126	121	128
N	11	7	153	162	339	339	116	116	222	232	120	124	121	128
N	11	8	153	153	349	349	116	116	238	238	120	124	120	128
N	11	9	153	160	339	349	116	116	222	222	120	120	121	128
N	11	10	153	160	339	349	116	116	222	232	124	126	121	128
N	11	11	153	160	339	349	116	116	222	238	124	126	121	128
N	11	12	153	160	349	349	116	116	222	238	124	126	121	128
N	11	13	153	153	349	349	116	116	222	238	120	124	120	128
N	11	14	153	153	349	349	116	116	222	238	114	120	121	128
N	11	15	153	160	339	349	116	116	222	222	120	120	121	128
N	11	16	153	153	339	339	116	116	222	222	120	124	121	128
N	11	17	153	160	339	339	112	116	222	222	124	124	121	128
N	11	18	153	160	339	349	112	116	222	232	120	126	121	128
N	11	19	153	153	339	349	116	116	222	238	120	120	121	128
N	11	20	153	160	349	349	116	116	222	238	120	124	121	128
N	12	1	153	153	339	345	116	116	222	232	120	126	128	128
N	12	2	153	160	339	339	112	116	222	238	120	124	121	128
N	12	3	153	160	339	339	116	116	222	222	124	124	128	128
N	12	4	153	160	339	339	116	116	222	222	120	124	121	128
N	12	5	153	160	349	349	112	116	222	238	120	124	128	128
N	12	6	153	153	339	339	112	116	232	232	120	120	128	128
N	12	7	153	153	339	339	112	116	222	222	120	120	121	128
N	12	8	153	160	339	339	112	116	222	238	124	124	128	128
N	12	9	153	153	339	339	116	116	222	222	120	120	121	128
N	12	10	153	153	339	339	116	116	222	222	124	124	128	128
N	12	11	153	160	339	349	112	116	238	238	120	124	128	128
N	12	12	153	153	339	349	112	112	238	238	120	120	128	128
N	12	13	153	153	339	345	116	116	238	238	124	126	128	128
N	12	14	153	153	339	349	112	112	222	238	120	124	128	128
N	12	15	153	160	339	339	112	116	222	222	120	124	128	128
N	12	16	153	160	339	339	112	116	222	238	120	124	121	128
N	12	17	153	160	339	339	112	116	238	238	124	126	128	128
N	12	18	153	160	339	339	112	116	222	222	124	124	128	128
N	12	19	153	153	339	339	116	116	222	222	120	120	128	128
N	12	20	153	153	339	339	112	116	222	222	120	120	128	128
N	13	1	153	162	339	339	112	116	222	238	124	126	121	128
N	13	2	162	162	339	339	116	116	238	238	126	126	128	128
N	13	3	162	126	339	339	112	116	222	238	124	126	128	128
N	13	4	160	162	349	349	116	116	232	238	120	126	121	128
N	13	5	160	162	339	349	116	116	232	238	120	126	121	128
N	13	6	160	162	339	339	116	116	238	238	120	126	121	128
N	13	7	153	153	339	349	116	116	232	238	120	126	121	128
N	13	8	153	162	339	339	116	116	222	238	126	126	128	128
N	13	9	153	162	339	349	116	116	232	238	120	126	120	128
N	13	10	160	162	339	349	116	116	232	238	120	126	128	128
N	13	11	153	153	339	349	116	116	222	238	120	126	128	128
N	13	12	153	160	339	339	112	116	232	238	120	120	121	128
N	13	13	153	162	339	349	116	116	222	238	120	126	121	128
N	13	14	153	162	339	339	116	116	238	238	126	128	120	128
N	13	15	153	160	339	349	116	116	232	238	120	120	120	128
N	13	16	153	162	339	339	116	116	238	238	120	126	128	128
N	13	17	153	160	339	339	116	116	222	238	114	120	121	128
N	13	18	153	162	339	339	116	116	232	238	126	126	128	128
N	13	19	160	162	339	339	116	116	238	238	120	126	121	128
N	13	20	153	162	339	349	112	116	222	238	124	126	121	128
N	14	1	160	160	345	347	116	116	232	232	120	126	121	128
N	14	2	160	160	339	339	112	116	232	232	120	126	121	128
N	14	3	153	162	339	345	112	116	222	232	120	120	128	128
N	14	4	153	153	339	347	116	116	222	232	120	120	121	128
N	14	5	153	153	339	347	116	116	232	232	120	126	121	128
N	14	6	160	160	339	347	116	116	232	232	120	120	128	128
N	14	7	153	162	339	339	112	116	222	232	120	126	128	128
N	14	8	153	153	345	345	112	116	232	232	120	120	128	128
N	14	9	153	160	339	347	116	116	222	232	120	126	121	128
N	14	10	153	160	339	345	112	116	232	232	120	126	121	128
N	14	11	153	160	339	347	116	116	232	232	126	126	128	128
N	14	12	153	160	339	347	116	116	222	232	120	126	121	128
N	14	13	153	160	345	345	110	116	232	232	120	126	128	128
N	14	14	153	160	339	345	116	116	232	232	120	126	121	128
N	14	15	153	153	339	345	112	116	232	232	120	126	121	128
N	14	16	160	160	339	347	116	116	232	232	113	120	121	128
N	14	17	153	160	345	347	116	116	232	232	120	126	121	128
N	14	18	153	160	339	339	116	116	232	232	126	126	121	128
N	14	19	160	160	345	347	116	116	232	232	126	126	121	128
N	14	20	153	160	339	345	116	116	232	232	120	126	121	128
N	15	1	160	162	339	339	116	116	222	222	124	126	128	128
N	15	2	153	153	339	339	112	116	222	222	124	126	128	128
N	15	3	153	153	339	339	112	116	222	232	124	126	128	128
N	15	4	153	162	339	339	112	116	222	222	124	126	128	128
N	15	5	160	162	339	339	112	116	222	232	120	124	128	128
N	15	6	153	153	339	349	116	116	222	238	124	126	128	128
N	15	7	153	162	339	339	112	116	222	222	124	126	128	128
N	15	8	160	162	339	349	112	116	222	222	124	126	128	128
N	15	9	160	162	339	349	112	116	222	222	124	126	128	128
N	15	10	153	162	339	349	112	116	222	232	124	126	128	128
N	15	11	160	162	339	349	112	116	222	222	120	124	128	128
N	15	12	153	153	339	347	112	116	222	238	120	124	128	128
N	15	13	153	160	339	339	112	116	232	232	124	126	128	128
N	15	14	153	153	339	339	112	116	222	222	124	126	128	128
N	15	15	153	160	339	349	116	116	232	238	124	126	128	128
N	15	16	153	160	339	349	112	116	222	222	124	126	128	128
N	15	17	153	162	339	347	112	116	222	238	124	126	128	128
N	15	18	153	160	339	349	112	116	222	232	124	126	128	128
N	15	19	153	153	339	347	112	116	222	232	124	126	128	128
N	15	20	135	160	339	349	112	112	232	232	124	126	128	128
N	16	1	160	160	347	347	110	116	222	238	117	124	121	128
N	16	2	153	153	347	347	112	116	232	238	124	128	125	128
N	16	3	153	160	347	349	110	116	232	238	118	124	121	128
N	16	4	153	160	339	347	110	116	232	238	117	124	125	128
N	16	5	153	160	347	349	112	116	232	238	117	124	128	128
N	16	6	153	160	347	349	112	116	222	238	118	124	121	128
N	16	7	153	160	347	349	116	116	222	238	117	124	121	128
N	16	8	160	160	347	349	110	116	222	238	117	124	128	128
N	16	9	160	160	347	349	112	116	222	238	117	124	120	128
N	16	10	153	160	339	347	116	116	232	238	117	124	125	128
N	16	11	153	153	347	349	116	116	232	238	117	124	121	128
N	16	12	153	160	339	347	116	116	232	238	117	124	125	128
N	16	13	153	160	345	347	112	116	238	238	124	126	125	128
N	16	14	153	160	347	349	112	116	222	238	117	124	121	128
N	16	15	153	160	347	349	110	116	222	238	117	124	121	128
N	16	16	160	160	345	347	112	112	232	238	117	124	128	128
N	16	17	153	160	339	345	116	116	222	238	124	124	128	128
N	16	18	160	160	345	347	111	116	238	238	118	124	121	128
N	16	19	153	160	347	347	112	116	232	238	118	124	121	128
N	16	20	153	160	339	347	116	116	222	238	124	126	125	128
N	17	1	153	153	339	339	116	116	222	222	120	126	121	128
N	17	2	160	162	339	345	112	116	222	222	120	126	121	128
N	17	3	153	162	339	339	112	112	222	232	120	126	121	128
N	17	4	160	162	339	339	112	116	222	222	113	120	121	128
N	17	5	153	153	339	339	112	116	222	222	113	120	121	128
N	17	6	153	162	339	339	116	116	222	238	120	126	121	128
N	17	7	153	153	339	339	112	112	222	222	120	126	121	128
N	17	8	160	162	339	339	112	112	222	232	113	120	121	128
N	17	9	160	162	339	339	107	112	222	222	120	126	121	128
N	17	10	153	162	339	339	107	112	222	222	114	120	121	128
N	17	11	153	160	339	345	112	116	222	222	114	120	121	128
N	17	12	160	160	339	345	112	116	222	222	120	126	121	128
N	17	13	153	162	339	339	116	116	222	222	114	120	121	128
N	17	14	153	153	339	339	107	112	222	238	120	126	121	128
N	17	15	153	160	339	339	112	116	222	232	120	126	121	128
N	17	16	160	162	339	339	116	116	222	222	120	126	121	128
N	17	17	160	162	339	339	112	112	222	232	120	126	121	128
N	17	18	160	162	339	339	116	116	222	238	120	126	121	128
N	17	19	153	162	339	339	116	116	222	238	120	126	121	128
N	17	20	160	162	339	339	112	116	222	232	120	126	121	128
N	18	1	153	160	339	339	116	116	222	222	120	126	121	128
N	18	2	160	160	339	339	112	116	222	238	120	124	121	128
N	18	3	160	160	339	339	112	116	222	238	120	124	121	128
N	18	4	160	160	339	345	112	116	222	232	114	120	121	128
N	18	5	153	160	339	349	116	116	222	222	120	126	121	128
N	18	6	153	160	339	349	116	116	222	222	120	126	121	128
N	18	7	153	160	339	349	116	116	222	238	114	120	121	128
N	18	8	153	160	339	339	116	116	222	222	120	126	121	128
N	18	9	153	160	339	339	116	116	222	222	120	126	121	128
N	18	10	153	160	339	339	116	116	222	222	120	126	121	128
N	18	11	160	160	339	339	112	116	222	222	120	124	128	128
N	18	12	153	160	339	339	112	116	222	232	120	120	128	128
N	18	13	160	160	339	349	116	116	222	222	120	126	125	128
N	18	14	160	160	349	349	112	116	222	238	120	120	128	128
N	18	15	153	160	339	339	116	116	222	232	120	120	128	128
N	18	16	153	160	339	339	112	116	222	232	114	120	128	128
N	18	17	153	160	339	339	116	116	222	232	120	120	128	128
N	18	18	153	160	339	339	112	116	222	232	120	120	128	128
N	18	19	160	160	339	339	116	116	222	222	120	126	125	128
N	18	20	153	160	339	339	116	116	222	232	120	120	128	128
N	19	1	153	153	339	349	112	116	222	232	120	126	128	128
N	19	2	160	160	347	349	112	116	222	232	120	126	128	128
N	19	3	153	153	347	347	116	116	232	232	120	126	128	128
N	19	4	153	153	347	349	112	112	222	232	120	126	128	128
N	19	5	153	160	347	347	112	116	222	232	126	126	128	128
N	19	6	153	160	345	347	112	116	222	238	120	126	128	128
N	19	7	160	160	347	349	112	112	232	238	120	126	128	128
N	19	8	160	160	349	349	112	116	222	232	120	126	128	128
N	19	9	153	160	347	349	112	116	232	232	126	126	128	128
N	19	10	160	160	339	347	112	112	232	232	124	126	128	128
N	19	11	153	153	339	347	112	116	232	232	120	126	128	128
N	19	12	160	160	347	347	112	112	232	232	120	126	128	128
N	19	13	153	153	339	349	112	116	222	222	120	126	128	128
N	19	14	153	153	345	347	112	116	222	232	120	126	128	128
N	19	15	153	153	347	347	112	116	232	232	120	126	128	128
N	19	16	153	160	347	347	112	112	222	222	120	126	128	128
N	19	17	153	160	347	349	112	116	232	232	124	126	128	128
N	19	18	153	153	347	349	112	112	222	232	120	126	128	128
N	19	19	153	160	347	347	112	112	222	222	120	126	128	128
N	19	20	153	153	347	349	112	116	222	232	120	126	128	128
F	20	1	160	160	339	339	116	116	222	232	126	126	128	138
F	20	2	153	153	339	347	116	116	222	232	120	120	128	128
F	20	3	153	160	347	347	116	116	232	232	120	126	128	128
F	20	4	153	160	339	339	112	116	232	232	124	126	128	128
F	20	5	153	153	339	347	116	116	222	222	113	120	121	128
F	20	6	153	153	339	347	116	116	232	232	124	124	128	128
F	20	7	153	153	339	347	116	116	232	232	120	126	128	128
F	20	8	153	153	347	347	112	116	222	232	120	126	128	138
F	20	9	153	160	339	347	116	116	222	232	120	128	128	128
F	20	10	153	160	339	339	116	116	222	232	126	126	128	128
F	20	11	153	160	339	347	116	116	232	232	126	126	128	128
F	20	12	153	153	347	347	116	116	232	232	120	126	128	128
F	20	13	153	160	339	339	116	116	232	232	126	126	128	128
F	20	14	153	153	339	339	116	116	222	222	120	126	128	128
F	20	15	153	153	339	339	100	116	222	232	126	126	125	128
F	20	16	153	153	347	347	116	116	222	222	120	126	128	128
F	20	17	160	160	339	339	100	116	232	232	120	126	128	128
F	20	18	160	160	339	341	114	116	236	236	122	122	ー	ー
F	20	19	153	160	339	339	112	116	222	232	126	126	125	128
F	20	20	153	160	339	339	116	116	232	232	120	120	128	128
F	21	1	153	168	339	347	112	116	222	232	120	126	128	128
F	21	2	153	153	339	347	112	112	232	232	120	126	128	128
F	21	3	153	153	339	339	116	116	232	232	124	126	128	128
F	21	4	153	162	339	339	116	116	232	232	120	124	121	128
F	21	5	153	160	339	339	112	116	232	232	120	124	125	128
F	21	6	153	153	339	339	112	112	222	232	114	120	120	128
F	21	7	153	153	345	347	116	116	222	232	120	124	120	128
F	21	8	153	153	347	349	116	116	222	232	124	126	120	128
F	21	9	153	153	339	339	112	116	222	222	120	126	120	128
F	21	10	153	153	339	339	112	116	222	232	120	126	120	128
F	21	11	153	160	339	339	116	116	222	232	120	124	120	128
F	21	12	153	162	339	339	116	116	222	232	124	126	120	128
F	21	13	153	160	339	347	112	116	222	232	124	126	121	128
F	21	14	153	153	339	339	116	116	232	232	113	120	121	128
F	21	15	153	160	339	339	112	112	232	238	120	126	121	128
F	21	16	153	160	339	339	116	116	222	232	124	126	121	128
F	21	17	153	160	339	339	112	116	222	232	120	126	128	128
F	21	18	153	153	339	339	116	116	232	232	124	126	121	128
F	21	19	153	160	339	339	116	116	222	232	120	126	125	128
F	21	20	153	153	339	347	112	116	222	232	120	126	121	128
F	22	1	153	160	345	345	107	112	222	232	120	124	121	128
F	22	2	153	160	339	349	112	116	232	232	113	120	121	128
F	22	3	153	153	339	347	116	116	222	222	120	126	121	128
F	22	4	153	160	339	345	112	116	232	232	118	126	128	128
F	22	5	153	160	339	345	112	116	232	238	118	126	128	128
F	22	6	153	160	339	345	112	116	222	222	120	126	128	128
F	22	7	153	160	345	349	112	116	232	232	113	120	128	138
F	22	8	153	160	339	345	112	116	222	232	124	126	128	138
F	22	9	160	160	339	345	106	112	222	222	126	126	120	128
F	22	10	153	160	339	345	112	116	232	232	126	126	128	128
F	22	11	153	160	339	339	116	116	222	232	120	126	128	128
F	22	12	153	153	339	339	116	116	232	232	120	120	128	128
F	22	13	153	160	339	339	112	116	232	238	120	126	128	128
F	22	14	153	153	339	345	112	116	222	238	120	126	128	128
F	22	15	153	160	345	347	112	112	222	238	120	120	128	128
F	22	16	153	153	339	345	112	116	232	232	113	120	128	128
F	22	17	153	160	339	349	116	116	222	222	120	126	128	138
F	22	18	153	160	339	347	112	116	232	232	120	126	128	138
F	22	19	153	160	339	345	112	116	222	232	126	126	128	128
F	22	20	153	153	339	345	112	116	222	232	120	120	128	138
F	23	1	153	162	339	339	112	116	222	232	120	120	128	128
F	23	2	153	160	339	347	116	116	222	232	120	120	128	128
F	23	3	153	160	339	345	112	116	222	232	120	120	128	128
F	23	4	153	153	345	347	116	116	232	232	119	126	128	138
F	23	5	153	160	339	339	112	112	232	232	114	120	120	128
F	23	6	153	160	339	347	112	112	232	232	120	126	128	128
F	23	7	153	160	339	339	116	116	222	232	120	126	120	128
F	23	8	153	160	339	347	112	116	232	232	120	126	120	128
F	23	9	153	160	339	347	112	116	222	232	120	120	120	128
F	23	10	153	160	339	339	112	116	222	232	114	120	120	128
F	23	11	153	153	345	345	116	116	222	232	126	126	128	128
F	23	12	153	160	339	339	112	116	232	232	120	120	120	128
F	23	13	153	160	339	347	116	116	222	232	113	120	128	128
F	23	14	153	153	339	347	116	116	222	232	120	126	121	128
F	23	15	153	160	339	347	112	112	222	232	113	120	121	128
F	23	16	153	160	339	347	112	112	232	232	120	120	128	128
F	23	17	153	160	339	339	116	116	222	222	120	120	121	128
F	23	18	153	160	339	347	112	116	222	232	113	120	121	128
F	23	19	153	160	339	345	116	116	222	232	119	126	121	128
F	23	20	153	160	339	347	107	112	232	232	113	120	121	128
F	24	1	160	160	339	349	116	116	238	238	120	120	121	128
F	24	2	153	153	339	347	112	116	222	238	120	126	128	128
F	24	3	153	153	339	349	112	112	222	222	120	126	121	128
F	24	4	160	162	345	349	116	116	222	232	120	128	120	128
F	24	5	160	162	339	347	112	116	222	222	114	120	120	128
F	24	6	160	162	339	349	116	116	222	238	120	124	128	128
F	24	7	153	153	349	349	112	116	238	238	120	120	128	128
F	24	8	160	160	349	349	116	116	238	238	126	126	121	128
F	24	9	153	160	349	349	112	116	222	222	120	126	128	128
F	24	10	153	153	349	349	112	116	222	222	126	126	128	128
F	24	11	153	153	339	339	116	116	222	222	124	128	128	128
F	24	12	160	162	339	349	116	116	238	238	120	126	128	128
F	24	13	160	162	347	347	116	116	222	222	120	126	128	128
F	24	14	153	162	339	339	116	116	232	232	120	126	121	128
F	24	15	153	153	345	349	116	116	232	232	120	126	128	128
F	24	16	153	160	339	345	112	116	222	232	120	120	128	128
F	24	17	160	162	339	349	116	116	222	238	126	126	121	128
F	24	18	153	160	339	349	112	116	222	232	120	126	128	128
F	24	19	153	153	339	339	112	116	222	232	120	126	128	128
F	24	20	153	162	339	339	112	112	222	222	124	126	128	128
N	25	1	160	160	339	339	116	116	222	222	124	126	125	128
N	25	2	153	160	339	345	116	116	232	238	124	126	128	128
N	25	3	153	162	339	339	116	116	222	222	126	128	125	128
N	25	4	153	160	339	345	116	116	222	222	120	128	128	128
N	25	5	160	160	345	347	112	116	232	232	117	124	128	128
N	25	6	160	160	339	339	116	116	222	222	126	128	128	128
N	25	7	153	160	345	345	116	116	232	232	117	124	128	128
N	25	8	153	160	339	345	116	116	232	232	120	128	128	128
N	25	9	153	160	339	347	112	116	232	232	124	124	128	128
N	25	10	153	153	339	339	116	116	222	232	126	128	125	128
N	25	11	153	160	345	345	116	116	232	232	117	124	128	128
N	25	12	153	160	339	345	116	116	222	222	126	128	128	128
N	25	13	160	160	345	345	116	116	232	232	120	120	128	128
N	25	14	160	160	339	339	116	116	238	238	124	128	128	128
N	25	15	160	160	339	345	112	116	222	222	117	124	125	128
N	25	16	153	162	339	345	116	116	222	222	124	126	128	128
N	25	17	153	160	339	345	116	116	222	222	120	128	128	128
N	25	18	153	160	339	339	116	116	222	222	124	126	128	128
N	25	19	153	160	339	345	116	116	232	232	124	128	128	128
N	25	20	153	153	339	347	116	116	238	238	118	124	128	128
N	26	1	160	160	339	339	116	116	232	238	120	126	128	128
N	26	2	153	162	339	345	112	116	238	238	124	126	128	128
N	26	3	153	160	339	347	112	116	222	232	120	126	128	128
N	26	4	160	160	339	345	112	116	222	232	114	120	128	128
N	26	5	153	160	345	349	116	116	232	232	120	126	128	128
N	26	6	153	160	339	345	112	116	222	232	120	126	128	128
N	26	7	153	160	339	349	112	116	232	232	120	126	128	128
N	26	8	153	153	345	349	116	116	238	238	120	126	128	128
N	26	9	153	153	339	339	112	112	232	238	120	120	128	128
N	26	10	153	160	339	349	112	116	222	222	120	120	128	128
N	26	11	153	153	345	345	112	116	232	238	126	126	128	128
N	26	12	153	160	345	349	112	116	232	232	120	126	128	128
N	26	13	153	160	345	349	112	116	238	238	114	120	128	128
N	26	14	153	153	345	349	112	116	238	238	114	120	128	128
N	27	1	153	160	345	347	116	116	222	238	124	128	120	128
N	27	2	153	160	339	347	116	116	222	238	120	128	128	128
N	27	3	153	160	339	347	116	116	232	238	126	126	128	128
N	27	4	153	160	345	347	116	116	222	232	126	128	128	128
N	27	5	153	160	347	347	112	116	222	232	124	128	125	128
N	27	6	153	153	339	347	116	116	222	222	120	128	128	128
N	27	7	153	160	347	347	112	116	222	232	124	126	125	128
N	27	8	160	160	347	349	110	116	222	232	120	128	125	128
N	27	9	153	160	347	347	116	116	222	232	126	128	128	128
N	27	10	153	160	339	347	116	116	222	238	120	128	128	128
N	27	11	153	153	345	347	116	116	232	238	124	128	128	128
N	27	12	153	160	339	347	110	116	222	222	126	128	120	128
N	27	13	160	160	339	347	116	116	232	238	126	128	128	128
N	27	14	153	160	345	347	116	116	232	238	124	128	128	128
N	27	15	153	153	339	347	116	116	222	238	126	128	120	128
N	27	16	153	160	347	349	116	116	222	232	120	128	125	128
N	27	17	153	160	339	347	116	116	222	232	126	126	120	128
N	27	18	153	153	347	347	116	116	222	232	126	126	128	128
N	27	19	160	160	347	347	116	116	222	222	124	128	128	128
N	27	20	153	160	347	347	112	116	222	232	124	128	125	128
N	28	1	160	160	339	345	116	116	222	238	128	128	120	128
N	28	2	160	160	339	345	116	116	222	238	128	128	120	128
N	28	3	153	160	339	339	116	116	238	238	126	128	128	128
N	28	4	153	160	339	349	116	116	238	238	126	128	120	128
N	28	5	153	160	339	339	116	116	238	238	128	128	125	128
N	28	6	160	160	339	347	110	116	238	238	124	128	120	128
N	28	7	160	160	339	339	116	116	232	238	124	128	128	128
N	28	8	160	160	339	345	109	116	238	238	126	128	120	128
N	28	9	153	160	339	349	116	116	222	238	126	128	125	128
N	28	10	160	160	339	349	116	116	222	238	126	128	125	128
N	28	11	153	160	339	347	116	116	238	238	122	128	120	128
N	28	12	153	160	339	339	116	116	238	238	122	128	125	128
N	28	13	160	160	339	345	116	116	238	238	126	128	120	128
N	28	14	153	160	339	339	116	116	222	238	124	128	128	128
N	28	15	153	160	339	339	110	116	238	238	126	128	120	128
N	28	16	160	160	339	347	110	110	238	238	122	128	128	128
N	28	17	160	160	339	345	110	116	222	238	128	128	120	128
N	28	18	153	160	339	345	110	116	238	238	126	128	125	128
N	28	19	160	160	339	339	110	116	238	238	128	128	120	128
N	28	20	153	160	339	339	110	116	222	238	124	128	120	128
N	29	1	153	160	339	347	116	116	222	222	124	124	128	128
N	29	2	160	160	339	347	112	112	232	232	124	124	128	128
N	29	3	153	153	339	339	116	116	222	222	124	124	128	128
N	29	4	160	160	339	347	116	116	222	222	124	124	128	128
N	29	5	153	160	339	339	116	116	222	222	124	124	125	128
N	29	6	160	160	347	347	112	112	232	232	124	128	125	128
N	29	7	153	160	339	339	116	116	222	222	124	124	128	128
N	29	8	160	160	339	347	116	116	222	222	124	124	128	128
N	29	9	160	160	339	339	116	116	222	222	124	124	125	128
N	29	10	160	160	339	347	116	116	222	232	124	124	128	128
N	29	11	153	160	339	339	112	116	222	222	124	124	128	128
N	29	12	160	160	339	347	116	116	222	232	124	124	128	128
N	29	13	160	160	339	347	112	116	222	232	124	128	125	128
N	29	14	153	160	339	347	116	116	222	232	124	124	128	128
N	29	15	153	160	339	339	116	116	232	232	124	126	128	128
N	29	16	153	160	339	347	116	116	222	232	124	124	128	128
N	29	17	153	160	339	339	116	116	222	232	124	124	125	128
N	29	18	160	160	347	347	116	116	222	222	124	124	128	128
N	29	19	160	160	339	347	116	116	222	222	124	124	125	128
N	29	20	153	153	339	339	116	116	232	232	124	126	128	128
F	30	1	160	160	339	347	112	116	232	232	126	128	128	128
F	30	2	153	160	339	347	116	116	222	232	120	126	125	128
F	30	3	160	162	339	347	112	116	222	222	120	120	128	128
F	30	4	160	162	339	349	116	116	232	238	124	126	128	128
F	30	5	153	160	347	349	116	116	222	222	120	126	125	125
F	30	6	153	160	339	339	116	116	222	238	124	128	125	128
F	30	7	160	160	339	347	116	116	222	238	120	126	128	128
F	30	8	153	160	347	349	112	112	222	238	120	128	125	128
F	30	9	153	160	339	347	112	116	222	238	120	128	128	128
F	30	10	153	160	339	347	112	112	222	222	120	126	125	125
F	30	11	160	160	339	349	116	116	222	238	128	128	128	128
F	30	12	162	162	347	349	116	116	222	238	120	124	128	128
F	30	13	153	162	339	339	116	116	222	222	120	126	128	128
F	30	14	160	162	339	349	116	116	232	238	124	128	128	128
F	30	15	160	160	347	349	116	116	222	232	120	126	125	125
F	30	16	160	160	339	347	112	116	222	222	120	120	128	128
F	30	17	162	162	347	349	112	116	222	222	120	120	128	128
F	30	18	153	160	347	349	112	112	232	232	120	128	125	128
F	30	19	160	160	347	349	116	116	222	222	120	126	125	125
F	30	20	160	162	347	349	116	116	222	222	120	124	128	128
N	31	1	160	160	347	347	112	112	222	222	120	126	128	128
N	31	2	160	162	339	339	112	116	222	238	120	120	128	128
N	31	3	160	160	339	349	112	112	222	222	120	126	128	128
N	31	4	160	160	347	347	112	116	222	232	120	126	125	128
N	31	5	160	162	347	349	112	112	222	232	120	126	128	128
N	31	6	153	162	339	347	112	116	222	222	120	120	128	128
N	31	7	160	162	339	339	112	112	222	238	120	120	128	128
N	31	8	160	160	347	349	107	112	222	232	126	128	128	128
N	31	9	162	162	347	347	112	112	222	238	120	126	128	128
N	31	10	160	160	347	349	112	112	222	232	126	126	128	128
N	31	11	160	162	347	349	107	112	222	232	126	128	128	128
N	31	12	160	162	347	349	107	112	222	232	126	126	128	128
N	31	13	160	160	339	347	112	112	222	232	120	120	128	128
N	31	14	160	162	339	339	112	116	222	232	126	128	128	128
N	31	15	160	162	339	339	112	112	222	238	120	120	128	128
N	31	16	160	162	347	347	107	112	222	232	120	120	128	128
N	31	17	160	160	347	349	112	116	222	232	120	120	128	128
N	31	18	153	160	339	347	112	116	222	232	120	126	125	128
N	31	19	160	162	339	347	112	116	222	232	120	120	125	128
N	31	20	160	162	339	339	112	116	222	232	120	120	125	128
N	32	1	160	162	349	349	112	116	222	232	120	126	128	128
N	32	2	153	160	339	339	116	116	222	232	120	120	125	125
N	32	3	160	162	339	349	116	116	222	232	120	124	128	128
N	32	4	160	162	349	349	116	116	222	232	120	124	125	128
N	32	5	160	162	349	349	112	116	222	232	120	126	128	128
N	32	6	160	162	339	339	112	116	222	222	126	126	128	128
N	32	7	160	162	339	339	112	116	222	232	120	120	125	128
N	32	8	153	160	341	349	116	116	222	232	120	120	125	128
N	32	9	160	160	339	349	116	116	222	222	126	126	128	128
N	32	10	160	162	339	339	112	116	222	232	120	126	128	128
N	32	11	160	160	339	341	112	116	222	232	120	126	128	128
N	32	12	160	162	349	349	116	116	222	232	120	120	125	128
N	32	13	160	162	339	339	116	116	222	232	120	126	125	128
N	32	14	153	162	341	341	116	116	222	222	120	120	125	125
N	32	15	160	162	341	341	112	116	222	232	120	126	128	128
N	32	16	160	162	339	339	112	116	222	222	120	120	128	128
N	32	17	160	160	339	349	116	116	222	232	120	126	128	128
N	32	18	160	160	339	349	116	116	222	232	120	124	128	128
N	32	19	160	160	339	343	116	116	222	232	120	120	125	128
N	32	20	160	160	349	349	112	116	222	232	120	126	125	128
N	33	1	153	160	339	345	112	116	232	232	113	120	128	128
N	33	2	153	160	345	345	112	116	232	232	113	120	128	128
N	33	3	153	160	339	339	112	116	232	232	120	126	128	128
N	33	4	160	160	345	345	112	116	222	232	120	126	128	128
N	33	5	153	160	339	347	112	116	222	232	120	126	128	128
N	33	6	153	160	339	345	112	116	222	232	120	124	128	128
N	33	7	160	160	339	347	112	116	222	232	120	120	128	128
N	33	8	160	160	339	345	112	116	222	232	120	126	128	128
N	33	9	153	160	345	345	112	116	222	232	120	120	128	128
N	33	10	153	160	339	347	112	116	222	232	120	126	128	128
N	33	11	160	160	339	345	112	116	222	232	120	126	128	128
N	33	12	153	160	339	345	112	116	232	232	120	126	128	128
N	33	13	153	160	339	345	112	116	222	232	120	124	128	128
N	33	14	153	160	345	345	112	116	232	232	120	120	128	128
N	33	15	160	160	339	347	112	116	222	232	120	126	128	128
N	33	16	160	160	339	339	112	112	222	232	120	120	121	128
N	33	17	153	160	345	345	112	116	222	232	114	120	128	128
N	33	18	153	160	345	345	112	116	232	232	114	120	128	128
N	33	19	160	160	345	345	112	116	222	232	120	126	128	128
N	33	20	160	160	339	345	112	116	222	232	120	126	128	128
N	34	1	160	162	339	339	112	116	232	232	126	126	125	128
N	34	2	153	153	339	339	116	116	222	222	126	126	125	128
N	34	3	153	153	339	339	116	116	222	222	126	126	125	125
N	34	4	153	160	339	339	116	116	222	222	126	126	125	128
N	34	5	160	162	339	339	112	116	232	232	126	126	128	128
N	34	6	160	162	339	339	116	116	222	232	126	126	125	128
N	34	7	153	162	339	339	116	116	222	222	126	126	128	128
N	34	8	160	162	339	339	116	116	222	222	120	126	125	125
N	34	9	160	162	339	339	116	116	222	232	126	126	128	128
N	34	10	160	162	339	339	114	116	222	222	126	126	125	128
N	34	11	153	160	339	347	114	116	222	232	126	128	125	128
N	34	12	160	162	339	347	114	116	222	232	126	128	128	128
N	34	13	153	162	339	339	116	116	222	222	126	126	128	128
N	34	14	153	162	339	339	116	116	222	232	126	126	125	128
N	34	15	162	162	339	339	116	116	222	222	120	126	128	128
N	34	16	160	162	339	339	112	116	222	232	126	126	128	128
N	34	17	160	162	339	341	116	116	222	232	126	126	125	125
N	34	18	153	160	339	349	116	116	222	232	126	126	125	128
N	34	19	160	162	339	341	116	116	232	232	120	126	128	128
N	34	20	153	160	339	347	114	116	222	222	126	128	128	128
N	35	1	160	160	339	339	116	116	222	232	124	126	128	128
N	35	2	160	160	339	339	116	116	222	222	126	126	125	128
N	35	3	160	160	339	339	116	116	222	222	120	126	128	128
N	35	4	160	160	339	349	116	116	232	232	126	126	128	128
N	35	5	160	160	339	349	116	116	222	222	126	126	128	128
N	35	6	160	160	339	349	116	116	222	232	124	126	113	128
N	35	7	160	162	339	349	116	116	222	232	126	126	125	128
N	35	8	160	160	349	349	116	116	222	232	126	126	128	128
N	35	9	160	160	339	339	116	116	222	222	124	126	128	128
N	35	10	160	160	339	339	116	116	232	232	120	126	128	128
N	35	11	160	160	339	339	116	116	222	232	126	126	128	128
N	35	12	160	162	339	349	116	116	222	232	126	126	125	128
N	35	13	160	160	339	349	116	116	222	222	124	126	128	128
N	35	14	160	160	339	349	116	116	232	232	126	126	125	128
N	35	15	160	160	339	349	116	116	222	222	124	126	128	128
N	35	16	160	160	339	339	116	116	222	232	124	126	125	128
N	35	17	160	160	339	339	116	116	222	232	124	126	125	128
N	35	18	160	160	339	349	116	116	222	232	120	126	128	128
N	35	19	160	162	349	349	116	116	222	232	120	126	128	128
N	35	20	160	162	349	349	116	116	222	232	126	126	125	128
N	36	1	153	162	339	339	116	116	232	238	120	126	128	128
N	36	2	160	162	339	345	112	112	232	238	126	126	128	128
N	36	3	153	162	339	347	112	112	222	222	120	124	128	128
N	36	4	153	162	345	345	112	116	222	222	126	126	128	128
N	36	5	153	153	345	349	116	116	222	238	124	126	125	128
N	36	6	153	162	339	345	112	116	222	238	126	126	128	128
N	36	7	153	153	345	347	112	112	222	232	124	126	128	128
N	36	8	153	162	339	339	112	116	222	232	120	126	128	128
N	36	9	160	162	345	347	112	116	238	238	124	126	128	128
N	36	10	153	153	339	345	112	116	222	238	124	126	128	128
N	36	11	153	162	345	347	112	112	232	238	126	126	128	128
N	36	12	153	153	339	349	112	116	222	238	126	126	128	128
N	36	13	153	162	345	345	112	112	222	238	126	126	128	128
N	36	14	153	162	345	347	112	112	222	238	124	126	128	128
N	36	15	153	162	345	345	112	116	222	222	126	126	128	128
N	36	16	153	162	339	345	116	116	232	238	124	126	128	128
N	36	17	153	153	339	345	112	112	222	238	126	126	128	128
N	36	18	153	153	345	345	112	116	232	238	124	126	128	128
N	36	19	153	153	339	345	112	112	222	238	126	126	128	128
N	36	20	153	162	345	345	112	112	222	238	124	126	128	128
F	37	1	153	160	347	347	112	116	232	238	126	126	125	128
F	37	2	160	160	339	347	116	116	222	232	124	128	125	128
F	37	3	153	160	339	347	112	116	222	232	124	124	125	125
F	37	4	160	160	339	341	116	116	222	222	126	126	125	128
F	37	5	160	160	339	347	112	116	238	238	124	124	128	128
F	37	6	160	160	341	347	116	116	222	232	126	126	125	128
F	37	7	153	160	339	347	112	116	222	238	126	126	125	128
F	37	8	160	160	339	347	116	116	222	238	124	126	128	128
F	37	9	160	160	347	347	112	112	222	232	124	126	128	128
F	37	10	160	160	339	341	112	116	232	238	124	128	125	128
F	37	11	160	160	339	347	116	116	222	238	124	128	128	128
F	37	12	160	160	339	339	112	116	222	232	124	126	125	128
F	37	13	160	160	339	347	112	116	222	232	124	126	128	128
F	37	14	153	160	339	347	112	116	222	222	124	124	125	128
F	37	15	160	160	339	347	116	116	222	222	124	124	125	125
F	37	16	153	160	339	339	116	116	222	238	124	124	128	128
F	37	17	160	160	339	339	116	116	222	222	124	128	125	128
F	37	18	160	160	347	347	112	116	222	232	124	126	128	128
F	37	19	160	160	347	347	116	116	232	232	126	128	128	128
F	37	20	160	160	347	347	112	116	222	232	124	126	128	128
F	38	1	153	160	339	341	112	116	222	232	124	128	128	128
F	38	2	153	160	347	347	116	116	222	222	124	128	128	128
F	38	3	160	160	347	349	112	112	222	222	124	124	125	128
F	38	4	160	160	339	341	112	116	222	232	124	126	125	128
F	38	5	160	160	339	349	112	116	222	232	124	128	125	128
F	38	6	153	160	341	347	107	112	222	232	124	126	125	128
F	38	7	160	160	347	347	112	116	222	222	124	124	125	125
F	38	8	160	160	341	347	116	116	232	232	124	124	125	128
F	38	9	153	160	347	349	116	116	232	232	124	128	125	128
F	38	10	160	160	339	347	116	116	222	222	120	124	125	125
F	38	11	160	160	347	349	116	116	232	232	124	124	125	128
F	38	12	160	160	347	347	112	116	232	232	124	126	125	128
F	38	13	160	160	339	347	112	116	222	232	120	124	128	128
F	38	14	160	160	347	347	112	116	222	222	124	124	125	128
F	38	15	160	160	347	347	116	116	222	232	124	124	125	128
F	38	16	160	160	347	347	112	116	222	232	124	124	125	125
F	38	17	160	160	339	347	116	116	232	238	124	126	125	128
F	38	18	160	160	347	347	112	116	222	232	124	124	125	128
F	38	19	153	153	347	347	112	116	222	232	124	124	125	125
F	38	20	160	160	347	347	116	116	222	232	124	124	128	128
N	39	1	153	160	339	347	112	116	222	222	120	120	125	128
N	39	2	153	153	339	349	110	116	222	222	120	124	128	128
N	39	3	160	160	347	347	112	116	222	222	120	126	128	128
N	39	4	153	160	339	349	112	116	222	222	120	124	125	128
N	39	5	153	160	339	347	110	116	222	222	120	126	128	128
N	39	6	160	160	339	339	110	116	222	222	120	120	125	128
N	39	7	153	160	347	349	112	116	222	222	124	126	128	128
N	39	8	160	160	339	339	112	116	222	222	120	126	125	125
N	39	9	153	153	339	347	112	116	222	222	126	126	128	128
N	39	10	153	153	347	349	112	116	222	222	124	126	125	128
N	39	11	153	160	339	347	116	116	222	222	126	126	128	128
N	39	12	153	160	339	347	116	116	222	222	120	126	128	128
N	39	13	153	160	347	347	116	116	222	222	120	120	125	128
N	39	14	153	160	339	347	112	116	222	222	120	120	125	125
N	39	15	160	160	339	347	116	116	222	222	120	126	128	128
N	39	16	153	160	339	347	116	116	222	222	126	126	128	128
N	39	17	160	160	347	347	110	116	222	222	120	126	128	128
N	39	18	153	153	347	349	110	116	222	222	124	126	125	128
N	39	19	153	160	347	347	112	116	222	222	120	120	125	128
N	39	20	153	153	347	349	112	116	222	222	120	124	128	128
N	40	1	160	162	339	349	112	112	232	232	126	128	125	128
N	40	2	160	162	349	349	112	116	232	238	126	128	121	128
N	40	3	160	160	339	349	112	112	222	232	126	128	125	128
N	40	4	153	160	339	349	112	116	222	232	120	126	125	128
N	40	5	160	160	339	349	112	112	222	232	126	128	128	128
N	40	6	160	160	339	349	112	116	222	232	120	126	128	128
N	40	7	160	160	339	349	112	116	222	232	126	126	125	125
N	40	8	160	162	339	349	112	112	232	232	126	126	128	128
N	40	9	160	162	339	349	112	116	232	232	120	126	125	128
N	40	10	160	160	339	349	112	116	222	232	119	126	125	128
N	40	11	160	160	339	349	112	112	222	232	126	128	128	128
N	40	12	160	160	349	349	112	116	232	232	124	126	121	128
N	40	13	153	160	339	349	112	116	222	232	120	126	125	128
N	40	14	160	162	339	349	112	112	232	232	126	126	125	128
N	40	15	160	160	339	349	112	116	232	232	120	126	121	128
N	40	16	160	162	339	349	112	116	232	232	120	126	125	128
N	40	17	160	160	349	349	112	116	232	232	126	128	121	128
N	40	18	160	162	339	349	112	116	232	232	120	126	125	128
N	40	19	160	162	339	349	112	112	232	232	126	126	125	128
N	40	20	160	162	349	349	112	116	232	238	126	126	125	128
N	41	1	153	160	339	349	116	116	222	232	126	126	128	128
N	41	2	153	160	339	347	116	116	232	238	126	126	128	128
N	41	3	160	162	339	347	112	116	222	222	124	126	125	128
N	41	4	153	160	339	347	116	116	222	222	126	126	125	125
N	41	5	153	160	339	347	116	116	222	222	126	126	125	125
N	41	6	160	162	339	349	116	116	222	222	126	126	125	125
N	41	7	153	160	339	349	116	116	222	222	126	126	125	125
N	41	8	160	162	339	349	116	116	232	238	120	126	125	128
N	41	9	153	160	339	349	116	116	232	238	120	126	125	128
N	41	10	153	160	339	347	116	116	222	238	126	126	128	128
N	41	11	153	160	339	347	112	116	222	222	124	126	128	128
N	41	12	153	160	349	349	116	116	222	238	126	126	128	128
N	41	13	160	162	339	349	112	116	222	222	124	126	125	128
N	41	14	153	160	339	349	112	116	222	222	126	126	125	128
N	41	15	160	162	339	349	116	116	232	238	126	126	125	128
N	41	16	153	162	339	347	116	116	222	222	126	126	125	128
N	41	17	153	153	339	347	116	116	222	222	126	126	128	128
N	41	18	153	160	339	347	112	116	222	222	126	126	128	128
N	41	19	160	162	339	347	116	116	222	232	120	126	128	128
N	41	20	153	162	339	349	116	116	222	222	126	126	125	128
N	42	1	160	162	339	347	112	116	232	238	126	128	128	128
N	42	2	160	160	345	347	116	116	222	238	124	128	128	128
N	42	3	153	160	347	347	116	116	232	232	124	128	128	128
N	42	4	153	160	339	347	116	116	222	238	124	128	128	128
N	42	5	160	160	347	349	112	116	222	222	126	128	125	128
N	42	6	153	160	339	347	116	116	222	222	124	128	128	128
N	42	7	160	160	347	349	112	116	222	232	126	128	125	128
N	42	8	153	160	347	347	112	116	222	232	124	124	128	128
N	42	9	160	160	345	347	116	116	238	238	124	128	128	128
N	42	10	153	160	339	347	112	116	222	232	126	128	125	128
N	42	11	160	160	347	347	112	116	222	222	124	128	128	128
N	42	12	160	160	339	347	112	116	222	238	124	128	128	128
N	42	13	160	160	347	347	112	116	232	232	126	126	125	128
N	42	14	160	160	339	339	116	116	222	222	124	128	128	128
N	42	15	153	160	339	339	112	112	232	238	124	126	128	128
N	42	16	160	160	339	347	112	116	222	222	124	128	128	128
N	42	17	160	160	347	347	112	116	232	238	124	128	128	128
N	42	18	160	160	339	347	112	116	232	232	124	128	128	128
N	42	19	160	160	345	347	112	116	222	238	126	128	128	128
N	42	20	160	160	339	339	112	116	222	222	126	128	125	128
F	43	1	153	153	349	349	112	112	222	232	126	126	128	128
F	43	2	153	162	339	349	112	112	238	238	126	126	128	128
F	43	3	160	160	339	349	112	112	222	232	120	126	128	128
F	43	4	153	153	347	349	112	116	222	238	124	126	128	128
F	43	5	153	153	339	339	112	112	222	238	126	126	128	128
F	43	6	153	153	339	349	112	116	222	232	120	120	128	128
F	43	7	153	160	339	345	112	112	222	222	126	126	128	128
F	43	8	153	153	339	349	116	116	222	238	126	126	128	128
F	43	9	153	160	345	347	112	112	232	238	120	126	128	128
F	43	10	153	162	339	347	112	116	222	222	126	126	128	128
F	43	11	153	162	339	349	116	116	238	238	126	126	128	128
F	43	12	153	162	339	349	112	116	232	232	126	126	128	128
F	43	13	153	162	339	349	112	116	232	238	120	126	128	128
F	43	14	153	153	347	349	112	112	232	232	126	126	128	128
F	43	15	153	162	339	347	112	112	222	238	126	126	128	128
F	43	16	160	162	345	345	112	112	232	238	122	122	128	128
F	43	17	153	162	339	349	112	116	222	222	126	126	128	128
F	43	18	153	153	339	347	112	116	232	238	126	126	128	128
F	43	19	160	162	345	347	112	116	232	238	126	126	128	128
F	43	20	153	153	347	349	112	116	222	238	124	126	128	128
F	44	1	160	160	339	339	112	116	222	232	120	126	128	128
F	44	2	160	160	349	349	116	116	232	232	120	126	128	128
F	44	3	153	153	347	349	112	112	222	232	126	126	125	128
F	44	4	153	160	341	347	112	112	222	232	120	126	125	125
F	44	5	160	162	341	347	112	112	222	232	120	126	125	125
F	44	6	153	153	347	351	112	112	238	238	120	126	125	125
F	44	7	160	160	339	349	116	116	232	232	120	120	125	125
F	44	8	160	160	339	349	116	116	222	222	120	124	125	128
F	44	9	153	160	345	345	112	116	222	238	126	126	125	128
F	44	10	153	153	345	351	112	116	222	238	120	120	128	128
F	44	11	160	160	339	347	116	116	232	232	120	126	128	128
F	44	12	153	153	347	349	112	116	232	238	120	126	128	128
F	44	13	153	160	345	349	107	112	222	222	120	126	125	125
F	44	14	160	160	347	347	112	116	222	232	120	126	125	128
F	44	15	153	160	347	347	112	112	222	232	126	126	125	128
F	44	16	153	160	347	349	112	116	232	238	120	126	128	128
F	44	17	153	153	347	349	112	116	222	222	126	126	128	128
F	44	18	153	160	341	347	112	116	232	232	126	126	128	128
F	44	19	153	153	347	349	112	112	222	222	120	126	128	128
F	44	20	153	160	339	345	116	116	232	232	120	126	125	128
F	45	1	160	160	339	345	116	116	232	238	126	126	128	128
F	45	2	153	160	339	345	116	116	222	222	124	126	128	128
F	45	3	160	160	339	345	116	116	222	232	124	126	125	128
F	45	4	160	160	339	347	116	116	222	238	124	126	128	128
F	45	5	153	160	345	347	116	116	232	238	126	126	128	128
F	45	6	153	160	339	339	116	116	238	238	124	126	125	128
F	45	7	153	160	345	347	116	116	222	232	120	124	125	128
F	45	8	160	160	339	347	116	116	222	232	124	126	117	128
F	45	9	153	160	345	349	116	116	222	232	124	126	125	128
F	45	10	160	160	339	345	116	116	232	238	126	126	128	128
F	45	11	160	160	345	347	116	116	222	238	124	126	125	128
F	45	12	160	160	339	345	112	112	222	238	120	126	125	128
F	45	13	160	160	339	347	116	116	222	232	124	124	125	128
F	45	14	160	160	345	345	116	116	232	238	126	126	128	128
F	45	15	160	160	339	347	112	116	222	232	126	126	128	128
F	45	16	160	162	339	347	112	116	222	238	124	126	125	128
F	45	17	160	160	347	347	116	116	222	232	124	126	117	125
F	45	18	153	160	345	347	116	116	222	238	124	126	128	128
F	45	19	160	160	347	347	116	116	238	238	124	126	128	128
F	45	20	160	160	345	345	116	116	238	238	124	124	125	128
F	46	1	160	160	349	349	116	116	222	232	120	120	128	128
F	46	2	160	160	339	349	116	116	222	222	120	124	128	128
F	46	3	153	153	339	349	116	116	222	222	126	126	128	128
F	46	4	153	160	339	349	116	116	222	222	120	124	128	128
F	46	5	160	160	339	349	116	116	222	222	120	120	128	128
F	46	6	153	160	339	349	116	118	222	222	120	124	128	128
F	46	7	153	162	339	349	116	116	222	232	120	120	128	128
F	46	8	160	160	339	339	116	116	222	222	124	124	128	128
F	46	9	160	160	339	339	116	116	222	222	119	124	128	128
F	46	10	160	160	339	349	116	116	222	222	120	124	128	128
F	46	11	160	160	339	347	116	116	222	222	120	126	128	128
F	47	1	153	160	347	347	112	116	222	232	124	124	128	128
F	47	2	153	153	339	347	116	116	222	232	124	126	125	128
F	47	3	160	160	347	347	116	116	232	232	124	124	125	128
F	47	4	160	160	339	347	116	116	222	222	124	126	128	128
F	47	5	160	160	339	347	116	116	232	232	124	124	128	128
F	47	6	153	160	347	347	116	116	222	232	124	124	125	125
F	47	7	153	160	339	339	116	116	222	232	124	126	117	125
F	47	8	153	160	347	347	116	116	222	222	124	124	125	128
F	47	9	153	160	339	347	116	116	232	232	126	126	125	128
F	47	10	153	160	339	347	116	116	232	232	124	126	128	128
F	47	11	153	160	339	347	112	116	222	232	124	124	128	128
F	47	12	160	160	347	347	116	116	222	232	124	124	125	125
F	47	13	160	160	347	347	116	116	232	232	124	124	125	128
F	47	14	153	160	339	347	116	116	222	222	124	124	128	128
F	47	15	160	160	345	347	112	116	232	232	124	126	125	128
F	47	16	153	160	347	347	112	116	232	232	124	124	128	128
F	47	17	160	160	347	347	116	116	222	222	124	124	128	128
F	47	18	160	160	347	347	116	116	232	232	124	126	125	128
F	47	19	153	160	339	347	112	116	232	232	120	124	128	128
F	47	20	160	160	347	347	116	116	222	222	124	124	128	128
N	48	1	160	160	339	345	116	116	232	238	124	124	128	128
N	48	2	153	160	347	349	116	116	222	238	124	124	128	128
N	48	3	160	160	345	345	116	116	238	238	126	126	128	128
N	48	4	153	160	345	345	116	116	238	238	126	126	128	128
N	48	5	153	160	339	347	116	116	232	238	124	126	128	128
N	48	6	160	160	345	347	116	116	238	238	124	126	128	128
N	48	7	160	160	339	345	116	116	238	238	126	128	125	128
N	48	8	160	160	339	347	116	116	238	238	126	128	125	128
N	48	9	160	160	345	345	116	116	238	238	124	126	128	128
N	48	10	153	160	345	347	116	116	238	238	124	128	128	128
N	48	11	153	160	345	347	116	116	238	238	124	128	128	128
N	48	12	153	160	345	347	112	116	222	238	126	128	128	128
N	48	13	160	160	345	347	116	116	232	238	126	126	125	128
N	48	14	160	160	345	345	116	116	238	238	126	126	128	128
N	48	15	160	160	345	345	116	116	232	238	124	126	125	128
N	48	16	153	160	345	347	116	116	238	238	126	126	128	128
N	48	17	160	160	347	349	116	116	222	238	120	124	128	128
N	48	18	153	160	339	347	116	116	222	238	126	126	128	128
N	48	19	153	160	347	349	116	116	222	238	124	126	128	128
N	48	20	153	160	345	349	116	116	232	238	120	126	128	128
F	49	1	160	160	339	349	116	116	222	232	120	124	128	128
F	49	2	160	160	339	347	116	116	222	222	124	126	125	128
F	49	3	160	160	347	347	116	116	222	232	126	126	128	128
F	49	4	160	160	339	349	112	116	222	222	126	126	128	128
F	49	5	160	160	339	347	116	116	222	222	120	124	128	128
F	49	6	160	160	347	347	116	116	222	232	126	126	128	128
F	49	7	160	162	347	349	114	116	222	222	120	120	128	128
F	49	8	160	160	347	349	116	116	222	232	124	124	128	128
F	49	9	160	160	339	339	116	116	222	222	124	124	128	128
F	49	10	160	162	339	349	116	116	222	232	126	126	125	128
F	49	11	160	160	347	347	110	116	222	222	120	126	128	128
F	49	12	160	160	347	347	116	116	222	222	126	126	128	128
F	49	13	160	162	339	347	116	116	222	232	120	120	128	128
F	49	14	160	160	349	349	116	116	222	232	120	126	128	128
F	49	15	160	160	339	339	112	116	232	232	126	126	128	128
F	49	16	162	162	339	349	116	116	232	232	124	126	128	128
F	49	17	153	162	339	349	110	116	222	222	126	126	125	128
F	49	18	160	160	339	347	116	116	222	232	126	126	125	128
F	49	19	160	162	339	339	116	116	232	232	126	126	128	128
F	49	20	160	162	339	339	116	116	222	232	124	124	125	128
F	50	1	153	160	339	349	116	116	232	238	126	126	128	128
F	50	2	160	160	339	345	116	116	222	222	126	126	128	128
F	50	3	153	160	339	345	107	112	222	238	126	126	128	128
F	50	4	160	162	339	347	107	112	222	238	113	120	128	128
F	50	5	160	160	339	345	112	116	232	238	120	126	128	128
F	50	6	153	153	339	349	112	116	222	238	120	126	128	128
F	50	7	153	160	339	345	112	112	222	222	120	126	128	128
F	50	8	153	160	339	339	112	116	232	238	120	126	128	128
F	50	9	160	160	339	345	112	116	232	238	126	126	128	128
F	50	10	153	160	339	345	112	116	222	238	126	126	128	128
F	50	11	153	153	339	349	112	116	238	238	126	126	128	128
F	50	12	153	153	349	349	112	116	222	222	126	126	128	128
F	50	13	160	162	345	349	116	116	222	232	120	126	128	128
F	50	14	153	153	339	345	112	116	222	222	120	126	128	128
F	50	15	153	160	339	339	112	116	232	232	120	126	128	128
F	50	16	153	160	339	345	112	116	232	238	120	126	128	128
F	50	17	153	153	339	345	112	116	232	232	124	126	128	128
F	50	18	153	153	339	339	116	116	222	238	126	126	128	128
F	50	19	153	162	345	347	112	116	238	238	120	126	128	128
F	50	20	153	160	347	349	112	116	222	222	126	126	128	128
F	51	1	153	153	339	339	116	116	222	238	126	126	128	128
F	51	2	153	160	349	349	116	116	232	238	113	120	128	128
F	51	3	160	160	339	339	116	116	222	222	119	126	128	128
F	51	4	153	160	339	349	110	116	222	232	120	126	128	128
F	51	5	153	160	339	339	112	116	222	222	118	126	128	128
F	51	6	153	160	347	349	116	116	222	232	120	126	128	128
F	51	7	153	160	339	347	116	116	222	222	119	126	128	128
F	51	8	153	153	339	339	116	116	232	238	113	120	128	128
F	51	9	160	160	339	347	116	116	222	222	126	126	128	128
F	51	10	153	160	339	339	116	116	222	232	126	128	128	128
F	51	11	153	153	347	349	116	116	232	238	120	126	128	128
F	51	12	160	160	339	347	116	116	222	232	126	126	128	128
F	51	13	153	160	349	349	116	116	232	238	113	120	128	128
F	51	14	160	160	339	339	112	116	222	232	120	126	128	128
F	51	15	160	160	339	339	110	116	222	232	120	126	128	128
F	51	16	160	160	339	347	112	116	222	222	126	126	128	128
F	51	17	153	160	339	339	116	116	222	238	120	126	128	128
F	51	18	153	160	339	339	112	116	222	232	114	120	128	128
F	51	19	153	160	349	349	112	116	232	232	120	126	128	128
F	51	20	153	160	339	347	112	116	222	232	120	126	128	128
F	52	1	153	160	339	339	112	116	222	232	120	120	128	128
F	52	2	153	160	339	339	116	116	232	238	120	126	128	128
F	52	3	153	160	339	339	112	116	222	232	120	126	128	128
F	52	4	153	160	339	345	112	112	232	232	126	126	128	128
F	52	5	153	160	339	339	112	112	232	232	120	126	128	128
F	52	6	160	160	339	339	112	112	222	238	114	120	128	128
F	52	7	160	160	339	349	116	116	222	232	120	126	121	128
F	52	8	153	160	339	339	116	116	222	238	126	126	121	128
F	52	9	153	160	339	345	112	112	232	238	120	126	128	128
F	52	10	153	160	339	339	116	116	222	238	120	126	121	128
F	52	11	153	160	339	339	112	116	232	232	120	126	121	128
F	52	12	160	160	339	339	112	116	232	238	114	120	128	128
F	52	13	153	160	339	347	112	116	222	238	120	126	121	128
F	52	14	160	160	339	339	116	116	222	238	126	126	121	128
F	52	15	153	160	339	347	112	116	222	222	120	126	128	128
F	52	16	153	160	339	339	112	112	222	238	120	120	128	128
F	52	17	153	160	339	349	116	116	222	238	120	126	128	128
F	52	18	153	153	339	345	116	116	232	232	120	120	121	128
F	52	19	153	153	339	347	112	112	232	232	124	126	121	128
F	52	20	153	153	339	339	112	116	232	232	120	126	121	128
F	53	1	160	160	339	349	110	116	222	232	118	124	125	125
F	53	2	153	160	347	349	116	116	222	222	120	126	125	128
F	53	3	160	160	339	347	116	116	222	232	124	128	125	128
F	53	4	160	160	347	347	116	116	222	238	124	126	125	128
F	53	5	153	153	339	347	116	116	222	238	118	124	125	128
F	53	6	160	160	339	347	116	116	222	232	118	124	125	128
F	53	7	153	160	345	345	112	116	238	238	124	126	125	128
F	53	8	153	160	347	347	116	116	222	232	124	126	125	128
F	53	9	153	160	339	347	112	116	232	238	124	126	125	125
F	53	10	153	160	339	347	116	116	222	238	117	124	128	128
F	53	11	160	160	347	347	116	116	222	238	124	126	128	128
F	53	12	153	160	345	349	116	116	222	232	126	126	128	128
F	53	13	160	160	347	347	112	116	222	222	124	126	125	128
F	53	14	160	160	339	347	116	116	222	232	124	128	125	128
F	53	15	153	160	347	347	116	116	222	232	117	124	128	128
F	53	16	160	160	339	347	116	116	222	232	124	126	128	128
F	53	17	153	160	339	347	110	116	232	232	118	124	125	128
F	53	18	160	160	339	347	112	116	222	232	118	124	125	128
F	53	19	160	160	339	347	116	116	232	232	124	128	125	128
F	53	20	153	160	339	347	112	112	222	232	118	124	125	128
F	54	1	160	160	339	347	112	116	222	238	124	124	128	128
F	54	2	160	160	347	351	112	116	222	222	126	126	125	128
F	54	3	160	160	339	347	112	116	222	232	124	126	125	128
F	54	4	160	160	339	347	116	116	222	238	118	124	125	128
F	54	5	160	160	339	347	116	116	232	232	124	128	128	128
F	54	6	160	160	339	347	116	116	222	232	124	128	128	128
F	54	7	160	160	339	339	116	116	222	222	126	128	125	125
F	54	8	153	160	339	339	112	116	222	222	120	126	128	128
F	54	9	160	160	347	347	116	116	222	222	124	126	125	128
F	54	10	153	160	339	347	112	112	238	238	124	126	125	128
F	54	11	160	160	339	339	112	116	222	232	124	126	128	128
F	54	12	153	160	347	347	116	116	222	222	124	126	125	125
F	54	13	153	160	347	351	116	116	222	232	124	126	128	128
F	54	14	160	160	339	339	112	112	238	238	124	124	128	128
F	54	15	160	160	339	347	112	116	232	232	124	126	128	128
F	54	16	160	160	347	347	116	116	222	222	124	126	125	128
F	54	17	160	160	347	347	112	116	222	222	126	128	125	128
F	54	18	160	160	347	347	112	116	232	238	124	128	125	128
F	54	19	160	162	347	347	112	116	222	232	126	128	121	128
F	54	20	153	160	347	347	116	116	222	232	124	124	125	128
N	55	1	153	153	339	347	116	116	222	232	126	126	128	128
N	55	2	153	153	339	339	112	112	222	232	126	126	128	128
N	55	3	153	160	345	345	116	116	232	232	126	126	128	128
N	55	4	153	160	339	339	112	116	222	232	120	126	128	128
N	55	5	153	160	339	339	112	116	222	232	120	120	128	128
N	55	6	153	153	339	347	116	116	232	232	126	126	128	128
N	55	7	153	160	339	345	112	116	232	238	118	126	125	128
N	55	8	153	160	339	347	112	116	232	232	126	126	125	128
N	55	9	153	153	339	339	116	116	232	232	120	126	128	128
N	55	10	153	153	339	339	116	116	232	232	120	126	128	128
N	55	11	153	160	339	339	107	112	232	238	126	126	125	128
N	55	12	153	160	339	339	107	112	232	238	126	126	125	128
N	55	13	153	160	339	339	112	116	232	238	120	126	128	128
N	55	14	153	160	339	339	112	116	232	238	120	126	125	128
N	55	15	160	162	339	339	112	112	222	232	120	126	128	128
N	55	16	153	160	339	339	112	112	222	232	120	126	128	128
N	55	17	153	160	339	347	112	116	232	232	120	126	125	128
N	55	18	153	160	339	345	112	112	232	238	120	126	125	128
N	55	19	153	160	339	347	116	116	232	232	126	126	128	128
N	55	20	153	160	339	349	116	116	232	232	126	126	128	128
F	56	1	160	160	339	349	116	116	222	222	126	126	128	128
F	56	2	153	160	339	349	112	116	222	238	120	126	128	128
F	56	3	153	160	339	349	116	116	232	238	114	120	128	128
F	56	4	160	160	339	349	116	116	222	232	120	120	128	128
F	56	5	160	160	347	349	116	116	232	232	120	126	125	128
F	56	6	153	160	339	347	116	116	238	238	120	126	128	128
F	56	7	153	160	347	347	116	116	222	238	124	126	125	125
F	56	8	153	160	339	349	116	116	222	232	120	126	128	128
F	56	9	153	160	339	349	116	116	222	238	120	126	125	128
F	56	10	153	153	339	345	112	116	232	238	120	126	128	128
F	56	11	153	160	345	347	116	116	222	232	120	126	125	125
F	56	12	153	153	339	347	116	116	222	222	120	120	128	128
F	56	13	160	162	349	349	112	116	222	232	124	126	128	128
F	56	14	160	162	339	349	116	116	222	222	120	126	125	128
F	56	15	160	160	339	349	116	116	222	232	120	126	128	128
F	56	16	153	160	339	339	116	116	238	238	120	126	128	128
F	56	17	153	160	339	349	116	116	232	238	114	120	128	128
F	56	18	153	160	339	347	116	116	222	232	126	128	128	128
F	56	19	153	160	339	349	116	116	232	238	120	126	125	125
F	56	20	160	160	339	339	110	116	222	238	114	120	125	128
N	57	1	160	162	339	339	116	116	222	232	120	126	128	128
N	57	2	160	162	339	339	116	116	232	232	120	126	128	128
N	57	3	160	160	339	347	112	116	222	232	126	126	128	128
N	57	4	153	160	339	339	112	116	232	238	126	126	125	128
N	57	5	153	160	339	339	112	116	232	232	124	126	128	128
N	57	6	160	162	339	339	116	116	232	232	120	126	128	128
N	57	7	160	160	339	339	112	116	232	232	120	126	128	128
N	57	8	153	160	339	339	116	116	232	232	124	126	128	128
N	57	9	153	160	339	349	112	116	232	232	126	126	128	128
N	57	10	160	162	339	339	112	116	232	238	120	126	128	128
N	57	11	160	160	339	339	110	116	232	238	120	126	128	128
N	57	12	153	160	339	347	112	116	232	238	120	126	125	128
N	57	13	160	162	339	349	112	116	222	232	120	126	128	128
N	57	14	160	160	339	339	112	116	232	232	126	126	128	128
N	57	15	160	160	339	347	116	116	232	238	124	126	128	128
N	57	16	153	160	339	339	116	116	232	232	120	126	128	128
N	57	17	160	160	339	339	116	116	232	238	120	126	128	128
N	57	18	153	160	339	349	112	116	232	232	124	126	128	128
N	57	19	160	162	339	339	112	116	232	238	126	126	128	128
N	57	20	160	162	339	339	116	116	222	232	120	126	128	128
N	58	1	160	160	349	349	116	116	232	232	124	126	117	125
N	58	2	160	160	347	349	116	116	232	232	124	126	125	128
N	58	3	160	160	349	349	116	116	232	232	124	126	128	128
N	58	4	153	160	349	349	116	116	232	232	126	126	128	128
N	58	5	160	160	349	349	112	112	232	232	126	126	125	125
N	58	6	160	160	339	339	116	116	232	232	120	124	128	128
N	58	7	153	160	349	349	116	116	232	232	124	126	125	128
N	58	8	160	160	339	349	112	116	232	232	124	126	125	128
N	58	9	160	160	349	349	116	116	232	232	124	126	125	128
N	58	10	160	160	349	349	116	116	232	232	124	126	125	128
N	58	11	160	160	345	349	116	116	232	232	120	124	125	125
N	58	12	153	160	349	349	116	116	232	232	124	126	125	128
N	58	13	160	160	349	349	116	116	232	232	124	124	125	128
N	58	14	153	160	339	339	116	116	222	232	120	126	128	128
N	58	15	153	160	349	349	116	116	232	232	124	126	128	128
N	58	16	153	160	347	349	116	116	232	232	124	126	125	128
N	58	17	160	160	349	349	116	116	232	232	126	126	128	128
N	58	18	160	160	349	349	116	116	232	232	124	126	125	128
N	58	19	160	160	349	349	116	116	232	232	124	126	125	128
N	58	20	160	160	349	349	116	116	232	232	124	126	128	128
N	59	1	153	162	339	339	112	116	222	232	120	126	125	128
N	59	2	153	160	345	349	112	116	222	232	120	128	128	128
N	59	3	153	160	339	345	116	116	222	232	120	126	125	125
N	59	4	153	160	345	345	116	116	222	232	120	126	125	125
N	59	5	153	160	339	339	112	116	232	232	120	128	125	125
N	59	6	153	162	339	339	116	116	222	222	120	126	128	128
N	59	7	153	160	339	349	112	116	222	222	113	120	128	128
N	59	8	153	153	339	345	116	116	232	232	113	120	125	125
N	59	9	153	162	339	339	116	116	222	232	120	126	125	128
N	59	10	153	162	339	339	110	116	222	222	120	126	128	128
N	59	11	153	162	339	345	116	116	222	232	120	126	128	128
N	59	12	153	153	339	339	112	116	232	232	120	128	128	128
N	59	13	153	160	339	345	116	116	222	222	120	126	125	128
N	59	14	153	160	339	345	116	116	222	232	120	126	125	125
N	59	15	153	162	339	345	116	116	232	232	120	126	128	128
N	59	16	153	160	339	349	112	116	222	222	120	120	125	128
N	59	17	153	160	339	345	116	116	222	232	120	126	125	125
N	59	18	153	162	339	345	112	116	222	222	120	126	125	128
N	59	19	153	160	339	345	116	116	222	232	120	126	125	128
N	59	20	153	162	339	339	112	116	222	232	120	126	128	128
N	60	1	153	162	339	345	116	116	222	232	124	126	125	128
N	60	2	153	162	339	349	116	116	232	238	124	126	128	128
N	60	3	153	160	339	339	112	116	232	238	124	126	121	128
N	60	4	153	162	339	339	116	116	232	238	124	126	128	128
N	60	5	153	162	339	345	116	116	222	222	124	126	125	128
N	60	6	153	160	339	339	112	116	222	238	120	124	128	128
N	60	7	153	162	339	345	116	116	222	222	124	126	125	128
N	60	8	153	160	339	339	112	116	232	238	124	126	125	128
N	60	9	153	153	339	339	116	116	232	232	124	124	128	128
N	60	10	153	162	339	339	116	116	222	222	124	126	128	128
N	60	11	153	153	339	339	112	116	232	238	124	126	125	128
N	60	12	153	162	339	339	116	116	222	232	124	126	128	128
N	60	13	153	162	339	339	116	116	232	232	116	124	120	128
N	60	14	153	160	339	339	112	116	232	238	120	124	128	128
N	60	15	160	162	339	339	116	116	232	232	124	126	128	128
N	60	16	153	162	339	339	116	116	222	232	124	126	128	128
N	60	17	153	160	339	345	116	116	222	232	124	126	125	128
N	60	18	153	160	339	339	112	116	232	238	124	126	125	128
N	60	19	153	160	339	339	112	116	232	238	124	126	128	128
N	60	20	153	162	339	345	116	116	222	222	124	126	125	128
N	61	1	153	162	339	349	116	116	222	222	124	126	128	128
N	61	2	160	160	339	347	116	116	222	222	126	126	125	128
N	61	3	153	160	339	339	116	116	222	232	124	126	128	128
N	61	4	153	160	339	339	116	116	222	232	124	126	125	128
N	61	5	153	160	339	339	116	116	222	232	124	126	125	128
N	61	6	160	160	339	339	116	116	222	222	126	126	125	128
N	61	7	153	160	339	349	116	116	222	222	124	126	128	128
N	61	8	153	160	339	349	116	116	222	232	126	126	128	128
N	61	9	153	160	339	347	116	116	222	222	126	126	128	128
N	61	10	153	160	339	349	116	116	222	232	126	126	125	128
N	61	11	153	160	339	347	116	116	222	232	126	126	125	128
N	61	12	153	160	339	339	116	116	222	222	126	126	128	128
N	61	13	160	160	339	347	110	116	222	222	126	126	125	128
N	61	14	153	160	339	349	116	116	222	232	126	126	128	128
N	61	15	153	160	339	339	116	116	222	222	126	126	128	128
N	61	16	153	160	339	339	116	116	222	222	126	126	128	128
N	61	17	160	160	339	339	116	116	222	222	124	126	125	128
N	61	18	153	160	339	349	116	116	222	222	124	126	125	128
N	61	19	153	160	339	339	116	116	222	222	126	126	128	128
N	61	20	153	160	339	339	116	116	222	232	124	126	128	128
F	62	1	160	162	339	339	116	116	238	238	120	128	125	125
F	62	2	153	162	339	349	116	116	222	238	120	120	128	128
F	62	3	153	160	339	349	112	116	232	238	128	128	128	128
F	62	4	153	162	339	339	116	116	238	238	120	128	128	128
F	62	5	153	162	339	339	116	116	238	238	120	128	125	128
F	62	6	153	162	347	349	112	116	222	222	120	126	128	128
F	62	7	153	153	339	347	107	112	232	232	120	126	128	128
F	62	8	153	153	347	347	112	116	232	238	120	120	128	128
F	62	9	153	153	347	347	112	116	222	232	120	126	120	128
F	62	10	153	160	339	339	112	116	222	232	114	120	125	128
F	62	11	153	162	339	347	116	116	232	238	120	128	128	128
F	62	12	153	160	339	349	112	116	222	222	120	126	128	128
F	62	13	153	153	339	349	116	116	222	238	113	120	125	128
F	62	14	153	162	339	339	110	116	222	238	120	126	128	128
F	62	15	153	160	339	347	116	116	222	222	120	126	128	128
F	62	16	160	162	339	349	112	116	222	232	128	128	125	128
F	62	17	160	162	339	349	112	116	238	238	120	128	125	128
F	62	18	160	162	339	349	112	116	222	222	121	128	125	128
F	62	19	153	160	339	339	107	112	232	232	120	126	125	128
F	62	20	153	153	339	345	116	116	222	232	113	120	128	128
N	63	1	160	162	339	347	116	116	232	238	124	126	125	128
N	63	2	160	160	347	351	116	116	222	232	124	126	128	128
N	63	3	160	160	339	351	116	116	222	232	117	124	125	128
N	63	4	160	160	347	351	112	116	232	232	117	124	128	128
N	63	5	160	160	339	347	112	116	232	232	124	126	128	128
N	63	6	160	160	339	339	116	116	222	222	117	124	125	128
N	63	7	160	160	349	351	116	116	222	238	124	128	125	125
N	63	8	160	160	347	351	110	116	232	232	124	126	125	128
N	63	9	153	160	339	351	109	116	222	222	124	128	125	125
N	63	10	160	160	339	351	116	116	222	222	117	124	125	128
N	63	11	160	160	339	347	112	116	222	232	124	128	125	128
N	63	12	160	160	347	351	112	116	222	222	124	128	125	128
N	63	13	160	160	347	351	112	116	222	222	124	128	125	128
N	63	14	153	160	339	351	116	116	222	232	117	124	125	125
N	63	15	160	160	339	351	116	116	222	222	118	124	125	125
N	63	16	160	160	339	347	116	116	222	232	126	128	125	128
N	63	17	160	160	339	339	110	116	222	222	124	128	128	128
N	63	18	160	160	339	347	112	116	222	222	124	128	125	128
N	63	19	160	160	347	351	116	116	222	232	124	126	128	128
N	63	20	160	160	339	351	116	116	222	232	118	124	125	125
N	64	1	153	153	339	339	112	116	222	222	118	124	128	128
N	64	2	153	153	345	345	112	116	222	222	114	120	128	128
N	64	3	160	160	339	349	112	116	222	232	120	126	128	128
N	64	4	153	153	339	345	107	112	222	222	113	120	128	128
N	64	5	153	160	345	347	112	116	232	238	120	124	128	128
N	64	6	153	160	339	339	116	116	222	232	124	126	128	128
N	64	7	153	153	339	339	112	116	222	238	124	126	128	128
N	64	8	153	153	339	339	116	116	232	238	124	126	128	128
N	64	9	153	160	339	347	112	116	232	238	114	120	128	128
N	64	10	153	160	345	347	106	112	232	238	114	120	128	128
N	64	11	153	160	345	347	106	112	232	238	120	126	128	128
N	64	12	153	162	345	349	109	116	222	238	124	126	128	128
N	64	13	153	153	345	347	112	116	232	238	113	120	128	128
N	64	14	153	162	339	349	110	116	222	238	120	126	128	128
N	64	15	160	160	339	339	112	116	222	222	124	126	128	128
N	64	16	153	160	339	347	116	116	232	238	120	126	128	128
N	64	17	160	162	345	347	112	116	222	238	113	120	128	128
N	64	18	153	160	339	345	110	116	222	222	118	124	128	128
N	64	19	160	160	345	347	107	112	222	232	120	126	128	128
N	64	20	153	153	339	349	112	112	222	222	120	126	128	128
N	65	1	153	153	339	339	116	116	238	238	124	126	128	128
N	65	2	153	160	339	339	116	116	232	232	120	124	128	128
N	65	3	153	160	339	347	116	116	222	238	120	126	128	128
N	65	4	153	153	339	349	112	116	222	238	120	124	128	128
N	65	5	153	153	339	339	116	116	238	238	120	124	128	128
N	65	6	153	153	339	347	116	116	232	238	120	120	128	128
N	65	7	153	162	339	339	116	116	222	238	120	126	125	128
N	65	8	153	162	339	339	116	116	222	232	120	126	125	128
N	65	9	153	153	339	339	112	116	222	238	120	120	120	128
N	65	10	153	153	339	345	116	116	222	232	120	124	128	128
N	65	11	153	153	339	339	116	116	232	238	120	128	125	128
N	65	12	153	160	339	347	116	116	222	232	120	126	125	128
N	65	13	153	153	339	339	112	116	222	232	120	120	128	128
N	65	14	153	153	339	339	112	116	222	232	120	120	128	128
N	65	15	153	153	339	339	112	116	222	222	120	126	128	128
N	65	16	153	153	339	339	116	116	222	238	120	126	128	128
N	65	17	153	160	339	339	116	116	232	238	120	124	128	128
N	65	18	153	153	339	345	116	116	222	238	124	126	128	128
N	65	19	153	153	339	347	116	116	222	232	120	126	128	128
N	65	20	153	153	339	345	116	116	222	232	120	124	128	128
F	66	1	153	160	339	347	112	116	222	238	124	126	125	128
F	66	2	153	160	339	339	116	116	232	232	124	128	125	125
F	66	3	160	160	347	347	112	116	232	232	124	128	128	128
F	66	4	160	160	347	347	112	116	222	232	124	128	128	128
F	66	5	160	160	339	347	116	116	222	222	124	128	125	128
F	66	6	153	160	339	347	116	116	222	232	116	124	125	128
F	66	7	160	160	339	347	116	116	222	238	124	124	128	128
F	66	8	160	160	339	345	112	116	222	238	116	124	125	128
F	66	9	160	160	347	347	116	116	232	232	124	128	128	128
F	66	10	160	160	347	347	112	112	222	238	124	126	128	128
F	66	11	160	160	339	339	116	116	232	232	124	124	125	128
F	66	12	160	160	339	339	112	116	222	232	124	126	128	128
F	66	13	153	160	339	347	112	116	222	222	124	124	125	128
F	66	14	160	160	347	347	112	116	232	232	124	124	128	128
F	66	15	160	160	347	347	116	116	232	238	120	126	128	128
F	66	16	160	160	339	347	116	116	238	238	124	126	125	128
F	66	17	153	160	339	339	112	112	222	232	126	128	125	128
F	66	18	160	160	339	339	112	116	222	222	124	126	125	128
F	66	19	153	160	339	347	112	116	222	238	124	124	125	128
F	66	20	153	160	339	347	116	116	222	222	124	124	125	128
N	67	1	160	160	339	339	116	116	232	232	120	124	128	128
N	67	2	160	160	339	339	116	116	222	232	113	120	128	128
N	67	3	160	160	339	343	116	116	232	232	120	124	128	128
N	67	4	160	160	339	343	116	116	232	232	120	124	128	128
N	67	5	160	160	339	339	116	116	232	232	120	124	128	128
N	67	6	160	160	339	343	116	116	222	232	120	126	128	128
N	67	7	160	160	339	343	116	116	232	232	120	124	128	128
N	67	8	160	160	339	343	116	116	232	232	120	124	128	128
N	67	9	160	160	339	343	116	116	232	232	120	124	128	128
N	67	10	160	160	339	339	116	116	232	232	120	124	128	128
N	67	11	160	160	339	343	110	116	222	232	120	126	128	128
N	67	12	160	160	339	339	116	116	222	232	113	120	128	128
N	67	13	160	160	339	343	116	116	232	232	120	124	128	128
N	67	14	160	160	339	339	116	116	232	232	120	124	128	128
N	67	15	160	160	339	343	116	116	232	232	120	124	128	128
N	67	16	160	160	339	343	116	116	232	232	120	124	128	128
N	67	17	160	160	339	339	116	116	222	232	113	120	128	128
N	67	18	160	160	339	341	116	116	222	232	120	126	128	128
N	67	19	160	160	339	343	116	116	222	232	120	126	128	128
N	67	20	160	160	339	343	116	116	222	232	120	126	128	128
N	68	1	160	162	345	349	112	112	222	238	126	126	128	128
N	68	2	160	162	339	347	112	112	222	222	120	126	128	128
N	68	3	153	160	339	345	112	116	222	232	120	126	128	128
N	68	4	160	160	339	349	116	116	222	222	126	126	128	128
N	68	5	160	162	339	339	112	116	222	222	124	126	128	128
N	68	6	153	160	339	339	112	116	232	232	120	126	128	128
N	68	7	160	160	349	349	112	116	232	238	126	126	128	128
N	68	8	160	162	339	349	116	116	222	232	124	126	128	128
N	68	9	160	160	339	349	112	112	232	238	126	126	128	128
N	68	10	160	162	339	349	112	112	222	222	126	126	128	128
N	68	11	160	160	345	349	116	116	222	222	126	126	125	128
N	68	12	153	160	339	345	116	116	222	232	120	126	128	128
N	68	13	160	162	345	349	112	112	232	238	126	126	128	128
N	68	14	153	162	349	349	112	116	232	232	126	126	128	128
N	68	15	160	162	339	349	112	116	222	222	124	126	128	128
N	68	16	153	162	349	349	112	116	222	232	126	126	128	128
N	68	17	153	160	339	347	112	116	232	238	126	126	128	128
N	68	18	160	162	339	349	116	116	222	232	124	126	128	128
N	68	19	160	160	339	347	112	112	222	222	120	126	128	128
N	68	20	153	160	345	349	112	116	232	238	120	126	128	128
N	69	1	153	160	339	347	116	116	232	232	124	124	120	128
N	69	2	160	160	339	347	116	116	222	232	124	124	125	125
N	69	3	160	160	347	347	116	116	232	232	117	124	125	128
N	69	4	160	160	339	347	116	116	222	232	117	124	125	125
N	69	5	153	160	339	347	116	116	232	232	124	124	128	128
N	69	6	153	160	347	347	116	116	222	232	124	126	125	128
N	69	7	153	160	347	347	116	116	232	232	118	124	125	128
N	69	8	160	160	347	347	116	116	232	232	118	124	125	125
N	69	9	160	160	339	347	116	116	222	232	124	124	128	128
N	69	10	153	160	339	347	116	116	232	232	124	126	125	125
N	69	11	160	160	347	347	116	116	232	232	118	124	125	128
N	69	12	160	160	347	347	116	116	232	232	118	124	125	128
N	69	13	160	160	347	347	116	116	222	232	120	124	128	128
N	69	14	153	160	345	347	116	116	222	232	124	124	125	125
N	69	15	153	160	347	347	116	116	222	232	124	124	125	125
N	69	16	160	160	339	347	116	116	232	232	124	124	125	128
N	69	17	160	160	339	347	116	116	232	232	124	124	125	128
N	69	18	160	160	347	347	116	116	222	232	124	124	125	128
F	70	1	160	162	339	349	112	116	222	232	124	126	125	128
F	70	2	160	160	339	349	112	116	222	232	124	126	125	128
F	70	3	160	160	339	349	112	116	222	232	126	126	125	128
F	70	4	160	162	339	349	112	116	222	232	126	126	128	128
F	70	5	160	162	339	349	112	112	222	232	124	126	128	128
F	70	6	160	160	349	349	112	116	222	232	126	126	128	128
F	70	7	160	162	339	349	112	112	222	232	126	126	128	128
F	70	8	160	160	349	349	112	112	222	232	124	126	128	128
F	70	9	160	162	349	349	112	112	222	232	124	126	128	128
F	70	10	160	160	349	349	112	116	222	232	124	126	125	128
F	70	11	160	160	339	339	116	116	222	232	124	126	125	128
F	70	12	160	160	339	349	112	116	222	232	124	124	125	128
F	70	13	160	162	339	349	112	112	222	232	124	126	128	128
F	70	14	160	162	339	349	112	116	222	232	124	124	128	128
F	70	15	160	160	339	349	112	116	222	232	124	126	128	128
F	70	16	160	162	349	349	112	116	222	232	126	126	128	128
F	70	17	160	162	339	349	112	112	222	232	124	126	125	128
F	70	18	160	160	339	349	112	116	222	232	124	126	128	128
F	70	19	160	160	349	349	112	112	222	232	126	126	125	128
F	70	20	160	160	349	349	112	116	222	232	126	126	125	128
F	71	1	153	160	339	347	112	116	232	232	126	126	128	128
F	71	2	153	153	339	339	116	116	222	232	120	126	128	128
F	71	3	160	162	339	347	112	116	222	232	124	126	128	128
F	71	4	153	160	339	347	116	116	232	232	120	126	128	128
F	71	5	153	160	339	349	112	112	222	222	120	120	128	128
F	71	6	153	160	339	339	112	116	222	232	120	120	128	128
F	71	7	153	153	339	347	112	112	222	238	120	126	128	128
F	71	8	153	160	345	347	116	116	222	232	120	120	128	128
F	71	9	153	153	339	345	112	116	222	232	126	126	128	128
F	71	10	153	153	339	339	116	116	222	222	126	126	128	128
F	71	11	160	160	339	347	116	116	222	222	120	126	128	128
F	71	12	153	160	339	339	116	116	222	222	120	126	128	128
F	71	13	153	153	339	339	116	116	222	232	120	120	128	128
F	71	14	160	160	343	343	116	116	232	232	120	124	128	128
F	71	15	153	160	339	339	116	116	232	232	120	120	128	128
F	71	16	153	160	339	345	116	116	222	232	120	126	128	128
F	71	17	153	153	339	339	112	116	222	222	120	126	128	128
F	71	18	153	160	347	347	112	112	222	222	120	126	128	128
F	71	19	153	153	339	339	116	116	222	232	120	120	128	128
F	71	20	153	153	339	339	116	116	232	232	120	120	128	128
N	72	1	153	153	339	339	112	116	232	232	120	126	128	128
N	72	2	153	160	339	349	116	116	222	232	126	126	128	128
N	72	3	153	153	339	349	116	116	232	232	120	126	128	128
N	72	4	153	160	339	347	116	116	232	232	126	126	128	128
N	72	5	153	160	347	347	112	112	222	232	120	126	128	128
N	72	6	153	153	339	347	116	116	232	232	120	126	128	128
N	72	7	153	160	339	347	112	116	232	232	120	126	128	128
N	72	8	153	153	339	347	112	116	232	232	126	126	128	128
N	72	9	153	160	347	349	116	116	232	232	120	126	128	128
N	72	10	153	153	339	349	112	116	232	232	126	126	128	128
N	72	11	153	160	347	349	112	116	232	232	126	126	128	128
N	72	12	153	160	339	349	116	116	232	232	120	126	128	128
N	72	13	153	153	339	349	116	116	232	238	120	126	128	128
N	72	14	153	160	339	347	116	116	232	232	126	126	128	128
N	72	15	153	160	347	347	112	116	232	232	120	126	128	128
N	72	16	153	160	347	347	116	116	232	232	120	126	128	128
N	72	17	153	160	339	349	112	116	222	232	120	126	128	128
N	72	18	153	160	349	349	116	116	232	232	126	126	128	128
N	72	19	153	153	339	349	112	116	232	232	120	126	128	128
N	72	20	153	153	345	349	116	116	222	232	120	126	128	128
N	73	1	153	160	339	345	116	116	222	232	126	128	125	128
N	73	2	160	160	339	347	116	116	222	232	126	126	128	128
N	73	3	153	160	345	347	116	116	232	238	124	126	125	128
N	73	4	153	160	345	347	116	116	232	238	126	126	125	125
N	73	5	153	160	345	347	116	116	232	238	126	126	125	128
N	73	6	160	160	345	347	116	116	232	238	124	126	125	125
N	73	7	153	160	345	347	116	116	232	238	126	126	128	128
N	73	8	160	160	339	347	116	116	222	232	124	126	117	125
N	73	9	153	160	345	345	116	116	238	238	124	126	125	125
N	73	10	160	160	345	347	116	116	232	238	126	126	128	128
N	73	11	153	160	339	345	112	116	222	232	124	126	125	128
N	73	12	160	160	339	347	116	116	232	238	126	126	125	128
N	73	13	160	160	339	347	116	116	222	232	124	126	125	128
N	73	14	153	160	345	347	116	116	222	232	124	126	125	125
N	73	15	160	160	345	347	116	116	232	238	124	126	125	128
N	73	16	153	160	339	339	116	116	222	232	126	126	125	128
N	73	17	160	160	339	347	116	116	222	232	124	126	125	128
N	73	18	160	160	339	347	116	116	232	238	126	126	125	128
N	73	19	160	160	339	347	116	116	222	232	124	126	125	128
N	73	20	160	160	345	347	116	116	232	238	126	126	125	125
N	74	1	153	160	339	339	112	116	222	232	120	126	125	128
N	74	2	160	160	339	339	112	116	232	232	124	126	128	128
N	74	3	153	160	339	339	112	112	232	232	120	126	128	128
N	74	4	153	160	339	339	112	116	232	232	124	126	128	128
N	74	5	160	160	339	339	112	116	222	232	126	126	128	128
N	74	6	153	160	339	339	112	116	232	232	124	126	128	128
N	74	7	153	160	339	339	112	116	232	232	126	126	125	128
N	74	8	153	162	339	339	112	116	222	232	126	126	128	128
N	74	9	153	160	339	339	112	116	232	232	126	126	128	128
N	74	10	153	162	339	347	112	112	222	232	126	126	128	128
N	74	11	160	160	339	339	112	116	222	232	126	126	128	128
N	74	12	160	160	339	339	112	116	232	232	120	126	125	128
N	74	13	153	160	339	339	112	116	232	232	120	126	128	128
N	74	14	153	160	339	339	105	112	222	232	120	126	128	128
N	74	15	160	162	339	339	112	112	232	232	126	126	125	128
N	74	16	160	160	339	339	112	116	232	232	120	126	125	128
N	74	17	160	162	339	347	112	112	222	232	126	126	128	128
N	74	18	153	160	339	339	112	116	232	232	124	126	128	128
N	74	19	160	160	339	339	112	116	232	232	120	126	128	128
N	74	20	160	162	339	339	112	116	222	232	126	126	128	128
N	75	1	153	153	339	347	116	116	222	222	120	126	128	128
N	75	2	153	153	339	339	116	116	222	232	126	126	128	128
N	75	3	160	160	339	349	116	116	222	232	126	126	128	128
N	75	4	160	160	339	349	116	116	222	232	120	126	128	128
N	75	5	160	160	339	347	116	116	222	232	126	126	125	128
N	75	6	153	162	339	339	116	116	222	222	120	126	128	128
N	75	7	160	160	339	339	116	116	222	232	120	126	128	128
N	75	8	160	160	339	339	116	116	232	232	126	126	128	128
N	75	9	153	160	339	339	116	116	222	232	120	120	128	128
N	75	10	160	160	339	349	116	116	222	232	120	126	128	128
N	75	11	160	160	339	339	116	116	232	232	120	120	128	128
N	75	12	153	160	339	339	116	116	222	232	120	126	128	128
N	75	13	153	160	339	349	116	116	222	232	120	126	128	128
N	75	14	160	160	339	339	116	116	232	232	124	126	128	128
N	75	15	153	160	339	349	116	116	222	222	126	126	128	128
N	75	16	160	160	339	339	116	116	222	232	120	126	125	128
N	75	17	160	160	339	339	116	116	232	232	126	126	128	128
N	75	18	153	160	339	349	116	116	222	222	126	126	125	128
N	75	19	160	160	339	339	116	116	222	232	126	126	128	128
N	75	20	153	160	339	339	116	116	232	232	126	126	128	128
N	76	1	153	160	339	339	112	116	222	238	120	126	128	128
N	76	2	153	160	339	345	112	116	222	238	120	126	128	128
N	76	3	153	160	339	345	112	116	232	232	120	126	128	128
N	76	4	153	160	339	339	112	116	232	232	124	126	128	128
N	76	5	153	153	339	339	106	112	222	238	126	126	128	128
N	76	6	153	153	339	339	112	116	222	238	126	126	128	128
N	76	7	153	160	339	345	106	112	232	232	120	124	128	128
N	76	8	153	160	339	345	112	112	222	238	124	124	128	128
N	76	9	160	160	339	339	112	112	232	238	120	124	128	128
N	76	10	153	160	339	339	112	116	232	238	124	126	128	128
N	76	11	153	153	339	345	112	116	232	232	120	124	128	128
N	76	12	153	160	339	345	112	116	232	232	126	126	128	128
N	76	13	153	160	339	345	112	116	232	238	124	126	128	128
N	76	14	153	153	339	339	112	116	222	232	120	126	128	128
N	76	15	160	160	339	345	112	112	232	238	120	126	128	128
N	76	16	153	153	339	339	112	116	222	232	120	124	128	128
N	76	17	153	160	339	345	112	116	232	238	124	126	128	128
N	76	18	153	160	339	345	112	112	222	232	124	126	128	128
N	76	19	153	160	339	339	112	112	232	232	120	124	128	128
N	76	20	153	160	339	339	112	116	232	238	120	124	128	128
N	77	1	160	160	339	347	112	116	222	238	120	124	128	128
N	77	2	153	160	347	347	116	116	238	238	120	128	128	128
N	77	3	153	160	345	347	116	116	222	238	120	120	128	128
N	77	4	160	160	339	347	116	116	222	238	120	124	128	128
N	77	5	160	160	345	349	116	116	222	238	120	120	128	128
N	77	6	153	160	339	349	116	116	222	238	120	124	128	128
N	77	7	153	160	345	349	116	116	232	238	120	120	128	128
N	77	8	160	160	347	347	116	116	232	238	120	126	128	128
N	77	9	153	160	345	347	116	116	222	238	120	120	128	128
N	77	10	160	160	339	347	116	116	222	238	120	124	128	128
N	77	11	160	160	339	349	116	116	232	238	120	124	128	128
N	77	12	160	160	339	347	116	116	222	238	120	126	125	128
N	77	13	153	153	339	349	116	116	238	238	120	124	128	128
N	77	14	153	160	339	349	116	116	222	238	120	126	128	128
N	77	15	153	160	339	347	116	116	222	238	120	124	128	128
N	77	16	153	160	339	347	116	116	222	238	120	124	128	128
N	77	17	153	160	339	347	116	116	222	238	120	126	125	128
N	77	18	153	160	345	347	116	116	232	238	120	124	128	128
N	77	19	153	160	347	347	116	116	222	238	120	120	128	128
N	77	20	160	160	339	347	116	116	222	238	120	126	128	128
N	78	1	153	160	339	339	116	116	232	238	120	126	128	128
N	78	2	160	160	339	347	112	116	222	232	126	126	128	128
N	78	3	153	153	339	339	112	116	222	222	124	124	128	128
N	78	4	153	160	339	339	112	116	232	238	126	126	125	128
N	78	5	153	160	339	339	112	116	222	222	124	126	128	128
N	78	6	153	160	339	339	112	116	222	238	124	126	128	128
N	78	7	153	160	339	339	112	116	222	222	124	124	128	128
N	78	8	153	160	339	339	116	116	222	232	124	126	128	128
N	78	9	153	160	339	339	116	116	222	232	124	126	128	128
N	78	10	160	160	339	345	116	116	222	222	126	126	128	128
N	78	11	153	153	347	349	112	116	222	222	124	124	128	128
N	78	12	160	160	339	347	112	116	222	232	126	128	128	128
N	78	13	153	160	345	347	112	116	222	232	124	124	125	128
N	78	14	160	160	339	347	116	116	222	222	124	126	128	128
N	78	15	153	160	339	339	112	116	222	222	126	126	128	128
N	78	16	160	160	339	339	112	116	232	232	124	126	128	128
N	78	17	160	160	339	345	116	116	222	232	120	126	128	128
N	78	18	160	160	339	349	116	116	222	232	126	128	125	128
N	78	19	160	160	339	347	112	116	222	222	124	124	128	128
N	78	20	153	153	347	347	112	116	222	238	124	126	128	128
N	79	1	153	160	339	349	112	112	222	232	126	126	128	128
N	79	2	153	153	339	345	116	116	222	222	126	126	128	128
N	79	3	153	160	339	345	116	116	232	232	120	126	128	128
N	79	4	153	160	349	349	116	116	232	232	120	126	128	128
N	79	5	153	153	345	347	112	116	222	232	126	126	128	128
N	79	6	153	153	345	349	112	112	222	232	120	126	128	128
N	79	7	153	160	339	345	112	116	232	232	126	126	128	128
N	79	8	153	153	345	347	112	112	232	232	126	126	128	128
N	79	9	160	160	345	349	112	116	222	232	126	126	128	128
N	79	10	153	153	339	345	112	116	222	222	120	126	128	128
N	79	11	153	160	339	345	112	116	232	238	120	126	128	128
N	79	12	153	160	345	349	116	116	222	232	120	126	128	128
N	79	13	160	160	345	347	112	112	232	232	126	126	128	128
N	79	14	153	160	345	347	116	116	222	232	120	126	128	128
N	79	15	153	160	347	347	116	116	222	222	120	126	128	128
N	79	16	153	160	347	347	112	116	222	232	120	126	128	128
N	79	17	160	160	345	349	112	116	222	232	126	126	128	128
N	79	18	153	153	339	345	112	116	232	232	120	126	128	128
N	79	19	153	153	339	349	116	116	232	232	120	126	128	128
N	79	20	153	160	347	349	116	116	222	222	120	126	128	128
N	80	1	153	160	339	345	112	112	222	232	120	126	128	128
N	80	2	153	160	339	347	116	116	222	222	120	126	128	128
N	80	3	153	160	347	347	116	116	222	238	126	128	128	128
N	80	4	160	160	339	345	116	116	222	232	120	124	128	128
N	80	5	160	160	347	347	112	112	222	238	120	120	128	128
N	80	6	160	160	339	347	116	116	222	222	120	126	128	128
N	80	7	153	153	339	339	112	112	222	222	120	120	128	128
N	80	8	153	160	339	347	112	116	222	222	120	126	128	128
N	80	9	153	153	339	347	116	116	222	238	120	120	128	128
N	80	10	153	153	339	347	112	116	222	238	120	120	128	128
N	80	11	153	160	339	347	112	116	222	222	120	126	128	128
N	80	12	153	153	339	347	112	116	222	238	120	120	128	128
N	80	13	160	160	339	347	116	116	222	222	120	126	128	128
N	80	14	153	153	339	339	116	116	222	238	126	126	128	128
N	80	15	160	160	339	339	112	116	222	238	120	120	128	128
N	80	16	153	160	347	347	116	116	222	238	126	128	128	128
N	80	17	153	153	347	347	112	116	222	238	120	126	128	128
N	80	18	153	160	339	347	112	116	238	238	120	126	128	128
N	80	19	153	153	347	347	116	116	222	238	120	126	128	128
N	80	20	160	160	339	339	116	116	222	222	120	120	128	128
N	81	1	153	160	339	339	116	116	222	222	126	126	128	128
N	81	2	160	162	339	347	116	116	222	222	126	126	128	128
N	81	3	160	162	339	345	116	116	222	222	124	128	128	128
N	81	4	153	160	339	345	112	116	222	222	126	128	128	128
N	81	5	153	162	339	339	116	116	222	222	126	128	128	128
N	81	6	153	162	347	347	116	116	238	238	120	126	128	128
N	81	7	153	162	339	349	116	116	232	232	126	126	128	128
N	81	8	153	162	345	345	116	116	222	238	128	128	128	128
N	81	9	160	162	339	349	116	116	222	222	126	126	125	128
N	81	10	153	162	339	345	116	116	238	238	126	128	128	128
N	81	11	153	162	339	339	116	116	222	238	126	126	128	128
N	81	12	160	160	345	349	116	116	222	222	126	126	125	128
N	81	13	160	162	347	347	116	116	222	222	126	128	128	128
N	81	14	160	162	339	349	116	116	222	222	126	126	125	128
N	81	15	153	160	349	349	116	116	222	222	126	128	128	128
N	81	16	160	160	345	347	116	116	222	222	124	126	128	128
N	81	17	160	160	345	345	116	116	222	238	120	126	128	128
N	81	18	160	162	345	345	116	116	222	232	126	126	128	128
N	81	19	162	162	339	345	116	116	222	232	126	126	128	128
N	81	20	160	162	345	345	116	116	222	222	124	126	128	128
N	82	1	153	160	339	339	112	112	232	238	120	120	128	128
N	82	2	153	153	345	345	112	116	232	238	120	124	128	128
N	82	3	153	153	345	347	112	116	232	238	120	124	128	128
N	82	4	153	160	347	347	112	116	232	238	120	124	128	128
N	82	5	153	153	339	339	112	112	222	238	120	126	128	128
N	82	6	153	153	339	339	112	112	222	238	120	126	128	128
N	82	7	153	153	345	349	112	112	238	238	120	120	128	128
N	82	8	153	153	339	349	112	116	222	238	120	124	128	128
N	82	9	153	153	339	349	112	112	232	238	120	126	128	128
N	82	10	153	160	339	347	112	112	238	238	120	120	128	128
N	82	11	153	160	347	347	112	116	232	238	120	124	128	128
N	82	12	160	160	349	349	112	112	238	238	120	126	128	128
N	82	13	153	160	345	349	112	116	232	238	120	124	128	128
N	82	14	153	160	345	347	112	116	232	238	120	124	128	128
N	82	15	153	160	339	339	112	112	222	238	120	124	128	128
N	82	16	153	160	388	349	112	116	222	238	120	120	128	128
N	82	17	153	160	347	349	112	112	238	238	120	126	128	128
N	82	18	160	160	345	345	112	112	238	238	120	126	128	128
N	82	19	153	160	339	347	112	116	232	238	120	124	128	128
N	82	20	153	153	347	349	112	116	232	238	120	124	128	128
N	83	1	153	153	339	349	112	116	238	238	120	126	128	128
N	83	2	153	162	345	347	112	112	222	232	120	120	128	128
N	83	3	153	160	345	345	116	116	222	238	120	126	128	128
N	83	4	153	153	339	345	116	116	222	238	120	120	128	128
N	83	5	153	153	345	345	112	116	222	232	120	120	128	128
N	83	6	153	162	345	349	116	116	222	222	120	120	128	128
N	83	7	153	160	339	345	112	116	222	222	120	120	128	128
N	83	8	153	153	349	349	112	116	222	232	120	120	128	128
N	83	9	153	153	339	349	112	112	222	238	120	126	128	128
N	83	10	153	153	347	347	112	116	222	238	126	126	128	128
N	83	11	153	162	339	349	116	116	222	222	120	120	128	128
N	83	12	153	153	339	345	116	116	232	238	120	126	128	128
N	83	13	153	153	339	349	112	112	222	238	120	126	128	128
N	83	14	153	153	347	347	112	112	232	232	120	120	128	128
N	83	15	153	153	345	349	112	116	232	238	120	120	128	128
N	83	16	153	153	339	349	112	116	222	238	120	120	128	128
N	83	17	153	153	339	349	116	116	222	222	120	124	128	128
N	83	18	153	153	345	345	112	112	222	222	120	120	128	128
N	83	19	153	153	349	349	116	116	232	238	120	124	128	128
N	83	20	153	153	347	347	112	112	222	232	120	120	128	128
N	84	1	153	153	339	339	116	116	238	238	120	128	128	128
N	84	2	153	153	339	339	116	116	232	232	120	120	128	128
N	84	3	153	160	339	347	116	116	232	232	120	120	128	128
N	84	4	153	160	339	347	116	116	232	238	120	128	125	128
N	84	5	153	160	339	347	116	116	232	238	128	128	128	128
N	84	6	160	160	339	347	116	116	238	238	120	128	125	128
N	84	7	160	162	339	347	116	116	222	232	120	128	125	128
N	84	8	153	160	339	347	116	116	238	238	120	128	128	128
N	84	9	153	160	339	347	112	116	232	238	120	120	128	128
N	84	10	153	160	339	345	112	116	238	238	120	126	125	128
N	84	11	160	160	339	339	112	116	222	238	120	126	128	128
N	84	12	160	160	339	347	116	116	222	232	126	128	125	128
N	84	13	153	160	339	339	116	116	222	238	120	126	125	128
N	84	14	153	160	339	339	116	116	222	232	120	128	128	128
N	84	15	153	153	339	347	116	116	238	238	120	128	125	128
N	84	16	153	160	347	347	116	116	232	232	120	128	125	128
N	84	17	153	160	347	349	116	116	238	238	120	120	125	125
N	84	18	153	160	347	349	116	116	232	238	120	128	125	128
N	84	19	160	160	347	347	116	116	238	238	120	126	128	128
N	84	20	160	160	339	339	112	116	222	232	126	128	128	128
N	85	1	153	160	339	339	112	116	222	222	120	128	128	128
N	85	2	153	160	339	345	116	116	222	222	120	120	128	128
N	85	3	153	153	347	349	116	116	222	238	120	126	125	128
N	85	4	153	153	339	339	116	116	222	222	120	126	128	128
N	85	5	153	153	339	349	112	116	222	222	120	120	128	128
N	85	6	153	153	339	339	116	116	222	222	120	126	128	128
N	85	7	153	160	339	349	112	116	222	222	120	120	128	128
N	85	8	153	153	339	339	112	116	222	222	120	120	128	128
N	85	9	153	153	339	339	116	116	222	222	120	128	128	128
N	85	10	153	160	339	339	116	116	222	222	120	120	128	128
N	85	11	153	153	339	349	116	116	222	222	120	120	128	128
N	85	12	153	153	339	345	112	116	222	222	120	120	125	128
N	85	13	153	153	339	349	112	116	222	222	120	120	128	128
N	85	14	153	153	339	339	112	116	222	222	120	120	125	128
N	85	15	153	153	339	345	116	116	222	222	120	120	125	128
N	85	16	153	153	345	349	116	116	222	222	120	120	125	128
N	85	17	153	153	339	339	116	116	222	222	120	126	128	128
N	85	18	153	153	339	349	116	116	222	222	120	120	125	128
N	85	19	153	153	339	339	116	116	222	222	120	120	125	128
N	85	20	153	153	339	345	116	116	222	222	120	126	128	128
N	86	1	153	153	339	339	112	116	222	222	120	128	128	128
N	86	2	153	160	339	345	112	116	222	238	120	126	128	128
N	86	3	153	153	339	339	112	116	222	222	120	126	125	128
N	86	4	153	153	349	349	112	116	222	238	120	126	128	128
N	86	5	153	153	339	345	112	112	222	238	120	126	125	128
N	86	6	153	153	339	345	112	116	238	238	120	120	128	128
N	86	7	153	153	339	339	112	112	222	238	120	126	125	125
N	86	8	153	153	339	388	112	116	222	238	126	126	125	128
N	86	9	153	160	339	345	112	112	222	238	120	120	125	128
N	86	10	153	153	339	345	112	116	238	238	126	126	125	128
N	86	11	153	160	339	339	112	112	238	238	120	120	125	128
N	86	12	153	160	339	339	112	112	222	232	126	128	125	125
N	86	13	153	153	339	349	112	116	222	222	120	120	128	128
N	86	14	153	160	339	339	112	112	238	238	120	126	128	128
N	86	15	153	160	339	339	112	116	222	222	120	126	128	128
N	86	16	153	153	339	339	112	112	222	238	120	126	125	125
N	86	17	153	153	339	339	112	116	222	222	120	120	125	128
N	86	18	153	153	339	345	112	116	232	238	120	120	128	128
N	86	19	153	153	339	339	112	116	222	222	120	126	128	128
N	86	20	153	153	339	339	112	112	222	238	120	126	125	128
N	87	1	160	160	339	347	116	116	222	232	126	126	128	128
N	87	2	160	160	339	347	116	116	222	232	126	126	128	128
N	87	3	160	160	339	347	112	116	222	232	126	126	128	128
N	87	4	160	160	345	345	116	116	222	238	120	126	125	128
N	87	5	160	160	339	347	116	116	222	232	126	126	128	128
N	87	6	160	160	347	347	112	116	222	232	126	126	128	128
N	87	7	160	160	339	339	112	116	232	232	126	128	128	128
N	87	8	160	160	339	347	112	116	222	232	126	126	128	128
N	87	9	160	160	339	339	112	116	222	232	126	126	128	128
N	87	10	153	160	339	347	112	116	222	222	120	126	128	128
N	87	11	153	160	339	347	112	116	222	232	126	126	128	128
N	87	12	160	160	339	339	112	116	232	232	126	126	128	128
N	87	13	153	160	339	347	112	116	222	232	120	126	128	128
N	87	14	160	160	339	347	112	112	222	222	120	126	128	128
N	87	15	153	160	339	339	116	116	222	232	120	126	128	128
N	87	16	153	160	347	347	116	116	232	232	126	126	128	128
N	87	17	153	160	339	339	112	116	222	232	126	126	128	128
N	87	18	160	160	339	339	112	112	222	222	126	126	128	128
N	87	19	160	160	339	349	112	112	222	232	126	126	128	128
N	87	20	160	160	347	347	112	112	222	222	120	126	128	128
N	88	1	153	160	339	339	116	116	232	238	124	124	128	128
N	88	2	153	160	339	345	116	116	222	222	124	128	128	128
N	88	3	153	160	339	345	112	116	222	222	120	120	128	128
N	88	4	160	160	339	339	116	116	232	238	120	120	128	128
N	88	5	153	160	339	339	116	116	232	232	124	124	128	128
N	88	6	153	160	339	339	112	116	222	238	120	124	125	128
N	88	7	153	160	339	345	116	116	222	232	126	128	125	128
N	88	8	160	160	339	345	116	116	222	222	120	124	128	128
N	88	9	153	153	339	339	116	116	222	238	120	124	128	128
N	88	10	153	160	339	339	116	116	232	238	120	124	128	128
N	88	11	153	160	339	339	112	116	232	238	124	128	125	128
N	88	12	153	160	339	339	116	116	232	238	124	124	125	128
N	88	13	153	153	339	339	116	116	222	232	124	124	128	128
N	88	14	153	160	339	339	116	116	222	238	124	124	128	128
N	88	15	153	153	339	347	116	116	232	232	124	124	128	128
N	88	16	160	162	339	347	116	116	222	222	124	128	128	128
N	88	17	153	160	339	345	112	116	222	232	120	120	128	128
N	88	18	153	153	339	347	116	116	222	232	124	124	128	128
N	88	19	153	160	339	339	116	116	232	232	124	124	128	128
N	88	20	160	160	339	339	116	116	222	238	120	124	128	128
N	89	1	153	153	339	339	116	116	222	238	124	128	128	128
N	89	2	153	160	347	347	116	116	222	238	126	128	125	128
N	89	3	153	160	339	345	116	116	222	238	120	126	128	128
N	89	4	153	160	339	339	116	116	222	238	120	120	128	128
N	89	5	153	160	339	347	116	116	222	238	126	128	125	128
N	89	6	160	160	339	345	116	116	222	238	120	126	128	128
N	89	7	153	160	339	349	116	116	222	238	120	128	128	128
N	89	8	153	160	339	347	116	116	222	238	120	126	125	128
N	89	9	153	160	339	345	116	116	222	238	120	126	128	128
N	89	10	153	153	339	347	116	116	222	238	128	128	125	128
N	89	11	160	160	339	339	116	116	238	238	120	128	128	128
N	89	12	153	160	339	339	112	116	238	238	128	128	128	128
N	89	13	153	153	339	347	116	116	222	238	128	128	125	128
N	89	14	160	160	345	345	116	116	222	238	120	126	128	128
N	89	15	153	160	339	345	116	116	222	238	120	126	125	128
N	89	16	153	160	339	339	112	116	238	238	120	128	128	128
N	89	17	160	160	339	339	116	116	222	238	128	128	128	128
N	89	18	153	160	339	345	116	116	222	238	126	128	128	128
N	89	19	153	160	339	339	116	116	222	238	124	128	125	128
N	89	20	153	160	339	345	116	116	222	238	128	128	128	128
N	90	1	153	160	339	345	116	116	232	232	124	126	128	128
N	90	2	153	160	339	349	116	116	232	238	126	126	128	128
N	90	3	153	160	345	347	116	116	232	238	124	126	128	128
N	90	4	153	160	347	349	116	116	232	238	128	128	128	128
N	90	5	153	153	345	347	116	116	222	232	128	128	125	128
N	90	6	153	160	345	349	116	116	222	232	126	128	125	128
N	90	7	153	160	345	347	116	116	232	238	126	128	128	128
N	90	8	153	153	347	349	116	116	232	238	120	128	128	128
N	90	9	153	153	345	347	116	116	222	232	120	126	128	128
N	90	10	160	162	347	347	116	116	232	238	124	128	128	128
N	90	11	153	160	339	345	116	116	232	232	128	128	128	128
N	90	12	153	160	345	345	112	116	222	232	120	128	128	128
N	90	13	153	160	339	345	116	116	232	238	126	128	128	128
N	90	14	153	160	345	345	112	116	232	232	126	128	128	128
N	90	15	153	153	339	349	116	116	222	232	120	126	128	128
N	90	16	153	160	339	349	116	116	222	232	126	128	128	128
N	90	17	153	153	347	349	116	116	222	232	120	126	128	128
N	90	18	153	153	339	345	116	116	232	232	124	126	128	128
N	90	19	153	160	339	349	116	116	232	232	126	128	128	128
N	90	20	153	160	345	347	116	116	232	238	126	128	128	128
N	91	1	153	162	339	339	112	116	222	238	120	120	128	128
N	91	2	160	162	339	349	112	116	222	238	120	126	128	128
N	91	3	160	160	339	349	116	116	238	238	126	126	128	128
N	91	4	160	160	339	349	116	116	232	238	126	128	128	128
N	91	5	160	162	339	347	112	112	222	238	126	126	128	128
N	91	6	153	160	347	347	116	116	238	238	126	126	125	125
N	91	7	153	160	339	339	112	116	232	238	120	126	125	128
N	91	8	153	162	339	349	112	112	222	238	120	126	128	128
N	91	9	153	162	339	349	112	116	222	238	120	126	128	128
N	91	10	160	162	339	347	112	116	238	238	120	126	128	128
N	91	11	160	162	347	347	112	116	222	238	126	126	128	128
N	91	12	153	160	339	347	112	116	238	238	120	126	128	128
N	91	13	153	153	347	347	112	112	232	238	126	126	128	128
N	91	14	160	162	339	349	112	116	222	238	126	126	128	128
N	91	15	153	162	339	347	116	116	238	238	120	126	128	128
N	91	16	160	162	339	349	112	116	238	238	126	126	128	128
N	91	17	160	162	347	347	112	112	238	238	126	126	128	128
N	91	18	153	162	347	347	112	116	238	238	126	126	125	128
N	91	19	153	153	339	347	112	116	222	238	126	126	128	128
N	91	20	153	153	339	339	112	116	232	238	120	126	125	128
N	92	1	153	153	347	347	116	116	222	232	120	120	128	128
N	92	2	153	160	339	339	116	116	222	232	120	126	128	128
N	92	3	153	160	339	339	112	116	232	232	120	126	128	128
N	92	4	153	160	339	339	116	116	222	232	120	126	128	128
N	92	5	153	153	347	347	116	116	232	232	124	126	128	128
N	92	6	153	153	339	347	116	116	222	232	120	120	128	128
N	92	7	153	153	347	347	116	116	232	232	124	126	128	128
N	92	8	160	160	347	349	116	116	232	232	120	126	128	128
N	92	9	153	153	339	347	116	116	222	232	126	126	128	128
N	92	10	153	153	339	347	112	116	232	232	120	126	128	128
N	92	11	153	160	347	349	116	116	232	232	120	120	128	128
N	92	12	153	160	339	347	112	116	232	232	126	126	128	128
N	92	13	160	160	339	347	116	116	222	232	120	126	125	128
N	92	14	153	160	339	339	116	116	232	232	120	126	128	128
N	92	15	153	160	339	347	112	116	222	232	126	126	128	128
N	92	16	160	160	339	347	112	116	222	232	126	126	128	128
N	92	17	153	160	347	347	116	116	232	232	120	126	128	128
N	92	18	153	160	339	347	116	116	232	232	120	124	128	128
N	92	19	153	160	339	347	112	116	222	232	124	126	128	128
N	92	20	153	160	339	339	112	116	222	232	120	126	128	128
N	93	1	153	162	339	339	116	116	222	232	120	126	125	128
N	93	2	153	162	339	339	116	116	222	232	126	126	128	128
N	93	3	160	160	339	339	116	116	222	232	120	126	128	128
N	93	4	153	162	339	339	112	116	222	232	126	126	128	128
N	93	5	153	160	339	339	112	116	222	222	120	126	128	128
N	93	6	153	162	339	345	112	112	222	222	120	126	128	128
N	93	7	153	162	339	339	112	116	222	232	120	126	128	128
N	93	8	153	160	339	339	112	116	222	232	120	126	128	128
N	93	9	153	160	339	339	112	116	222	222	120	124	128	128
N	93	10	153	162	339	345	112	116	222	222	120	126	128	128
N	93	11	153	160	339	339	116	116	222	232	126	126	128	128
N	93	12	153	160	339	339	112	116	222	232	120	126	128	128
N	93	13	160	162	339	339	116	116	222	232	120	126	128	128
N	93	14	153	160	347	347	112	116	222	232	120	120	128	128
N	93	15	153	162	339	339	116	116	222	232	120	126	128	128
N	93	16	153	160	339	339	112	116	222	232	126	126	128	128
N	93	17	160	162	339	339	112	116	222	222	120	126	128	128
N	93	18	160	160	339	339	112	116	222	232	120	126	128	128
N	93	19	160	162	339	339	116	116	222	232	120	120	128	128
N	93	20	153	160	339	347	112	116	222	232	126	126	128	128
N	94	1	153	153	339	339	112	116	232	232	124	126	128	128
N	94	2	153	153	347	347	112	116	232	232	120	126	128	128
N	94	3	153	153	339	347	116	116	232	232	126	126	128	128
N	94	4	153	160	339	339	116	116	232	232	126	126	128	128
N	94	5	153	153	339	339	112	116	232	232	124	126	128	128
N	94	6	153	153	339	339	112	116	232	232	120	126	128	128
N	94	7	153	153	347	347	112	116	232	232	120	126	128	128
N	94	8	153	160	339	347	116	116	222	232	126	126	128	128
N	94	9	153	153	339	347	116	116	232	232	124	126	128	128
N	94	10	153	153	339	339	116	116	232	232	126	126	128	128
N	94	11	153	153	339	347	112	116	232	232	120	126	128	128
N	94	12	153	153	339	339	112	116	232	232	120	126	128	128
N	94	13	153	153	339	347	112	116	232	232	124	126	128	128
N	94	14	153	153	339	339	112	116	232	232	120	126	128	128
N	94	15	153	153	339	347	112	116	232	232	120	126	128	128
N	94	16	153	153	339	339	112	116	232	232	124	126	128	128
N	94	17	153	153	347	349	116	116	232	232	120	126	128	128
N	94	18	153	153	339	347	112	116	232	232	120	126	128	128
N	94	19	153	153	339	347	112	116	232	232	120	126	128	128
N	94	20	153	160	339	347	116	116	222	232	124	126	128	128
F	95	1	153	153	339	347	116	116	222	232	120	126	128	128
F	95	2	153	160	347	349	116	116	222	222	126	126	128	128
F	95	3	153	160	339	347	116	116	232	232	120	126	128	128
F	95	4	153	160	339	347	116	116	222	232	120	126	128	128
F	95	5	153	160	339	339	116	116	222	232	120	126	128	128
F	95	6	153	153	339	339	112	112	222	232	120	126	128	128
F	95	7	153	160	347	349	116	116	222	232	120	126	128	128
F	95	8	160	162	339	347	112	116	222	232	120	126	128	128
F	95	9	160	162	347	349	116	116	222	232	120	126	128	128
F	95	10	160	160	347	349	116	116	222	232	120	120	128	128
F	95	11	153	160	339	349	116	116	222	232	120	120	128	128
F	95	12	153	160	339	339	112	116	222	232	126	126	128	128
F	95	13	153	153	339	345	112	116	222	232	120	126	128	128
F	95	14	160	160	347	347	116	116	222	232	120	126	128	128
F	95	15	153	153	339	339	116	116	222	222	120	126	128	128
F	95	16	160	160	339	347	112	112	222	222	120	126	128	128
F	95	17	153	160	345	349	116	118	222	222	120	120	128	128
F	95	18	153	160	339	339	112	116	232	232	120	126	128	128
F	95	19	153	160	339	339	112	116	222	222	120	126	128	128
F	95	20	160	160	339	347	116	116	222	232	126	126	125	128
F	96	1	160	160	339	339	112	116	232	232	126	126	128	128
F	96	2	160	160	339	345	116	116	232	232	126	126	128	128
F	96	3	160	160	339	339	112	116	222	232	126	126	128	128
F	96	4	160	160	339	339	112	116	222	232	126	126	128	128
F	96	5	153	160	339	339	116	116	222	222	126	126	128	128
F	96	6	160	160	339	339	116	116	222	232	126	126	128	128
F	96	7	153	160	339	345	116	116	232	232	126	126	128	128
F	96	8	160	160	339	339	112	116	232	232	126	126	128	128
F	96	9	153	160	339	339	112	116	232	232	120	126	128	128
F	96	10	160	160	339	339	112	116	232	232	126	126	128	128
F	96	11	153	160	339	339	116	116	222	232	126	126	128	128
F	96	12	160	160	339	339	112	116	232	232	126	126	128	128
F	96	13	153	160	339	339	116	116	222	222	126	126	128	128
F	96	14	153	160	339	339	116	116	222	222	126	126	128	128
F	96	15	153	160	339	345	116	116	222	232	120	126	128	128
F	96	16	160	160	349	349	114	114	222	222	126	126	131	131
F	96	17	153	160	339	339	116	116	222	232	126	126	128	128
F	96	18	160	160	339	339	116	116	222	222	126	126	128	128
F	96	19	153	160	339	339	116	116	222	222	126	126	128	128
F	96	20	153	160	339	345	116	116	232	232	120	126	128	128
F	97	1	153	160	345	345	112	116	222	232	124	126	128	128
F	97	2	153	160	345	345	112	116	232	232	126	126	128	128
F	97	3	153	160	345	347	112	116	222	232	124	126	128	128
F	97	4	153	153	345	349	116	116	232	232	124	124	128	128
F	97	5	153	160	339	345	112	116	222	232	126	126	128	128
F	97	6	153	160	345	345	112	116	232	232	126	126	128	128
F	97	7	153	160	339	339	116	116	232	232	124	126	128	128
F	97	8	153	153	339	339	112	112	222	232	120	126	128	128
F	97	9	153	160	347	347	112	116	232	232	126	126	128	128
F	97	10	153	153	339	345	116	116	222	232	124	126	128	128
F	97	11	153	160	347	347	116	116	222	232	120	126	128	128
F	97	12	153	153	347	347	116	116	222	232	124	126	128	128
F	97	13	153	162	339	345	112	116	232	232	120	124	128	128
F	97	14	160	160	339	345	112	112	232	232	120	120	128	128
F	97	15	153	160	347	347	112	116	232	238	124	126	128	128
F	97	16	153	153	347	347	112	116	222	232	126	126	128	128
F	97	17	153	160	339	339	112	116	232	232	126	126	128	128
F	97	18	153	160	347	347	116	116	232	232	120	126	128	128
F	97	19	153	160	347	347	112	116	222	232	124	126	128	128
F	97	20	153	153	339	347	112	112	222	232	126	126	128	128
F	98	1	153	160	339	339	112	112	222	232	124	124	128	128
F	98	2	153	153	345	347	116	116	222	222	120	120	128	128
F	98	3	153	160	339	345	116	116	222	222	124	126	128	128
F	98	4	153	160	345	345	116	116	222	222	120	120	128	128
F	98	5	153	153	339	345	112	116	222	222	124	126	128	128
F	98	6	153	153	339	345	116	116	222	232	120	120	128	128
F	98	7	153	153	339	347	112	116	222	222	120	120	128	128
F	98	8	160	160	339	339	116	116	232	232	120	124	128	128
F	98	9	153	160	345	347	116	116	222	222	120	126	128	128
F	98	10	153	160	339	339	112	112	232	232	120	124	128	128
F	98	11	160	160	339	339	116	116	232	232	126	128	128	128
F	98	12	153	160	339	347	112	116	232	232	120	124	128	128
F	98	13	153	153	339	347	116	116	222	222	120	120	128	128
F	98	14	153	160	339	339	112	116	222	222	120	120	128	128
F	98	15	153	160	339	339	112	116	222	222	120	124	128	128
F	98	16	153	160	347	347	116	116	222	222	124	126	128	128
F	98	17	153	160	339	347	116	116	222	232	124	124	128	128
F	98	18	153	162	339	339	116	116	222	238	126	126	128	128
F	98	19	160	160	339	339	116	116	222	232	126	128	128	128
F	98	20	160	160	339	339	112	112	222	232	120	120	128	128
F	99	1	160	160	339	339	112	116	222	232	126	126	128	128
F	99	2	153	160	339	339	112	116	222	232	120	124	128	128
F	99	3	153	160	349	349	112	112	222	222	120	124	128	128
F	99	4	153	160	339	345	112	116	222	232	120	120	128	128
F	99	5	153	160	339	339	116	116	222	232	120	124	128	128
F	99	6	153	160	339	339	112	116	222	232	120	124	128	128
F	99	7	153	160	339	339	116	116	222	222	120	126	128	128
F	99	8	153	160	339	339	112	116	222	232	120	128	128	128
F	99	9	153	153	339	339	116	116	222	232	124	126	128	128
F	99	10	153	153	339	347	116	116	232	232	120	126	125	128
F	99	11	160	160	339	339	112	112	222	232	120	128	128	128
F	99	12	153	153	339	347	112	116	222	232	120	126	128	128
F	99	13	153	153	339	339	112	116	232	238	124	124	128	128
F	99	14	153	160	339	339	112	116	222	232	120	124	128	128
F	99	15	153	153	339	339	112	112	222	222	120	126	128	128
F	99	16	160	162	339	339	112	116	222	222	120	126	128	128
F	99	17	153	153	339	347	112	112	222	238	120	124	128	128
F	99	18	153	162	339	339	112	116	222	222	120	126	128	128
F	99	19	160	160	339	339	112	116	222	232	120	120	128	128
F	99	20	153	160	339	345	112	116	222	232	120	120	128	128
F	100	1	153	160	339	347	116	116	222	238	120	120	125	128
F	100	2	160	160	339	349	116	116	222	238	120	120	128	128
F	100	3	153	153	339	339	112	116	232	238	120	128	128	128
F	100	4	153	160	339	339	116	116	238	238	117	120	128	128
F	100	5	153	153	339	345	116	116	222	222	120	126	128	128
F	100	6	153	153	339	339	116	116	222	238	120	128	125	128
F	100	7	153	160	339	349	116	116	238	238	120	128	128	128
F	100	8	153	160	339	339	112	116	222	232	126	128	125	128
F	100	9	160	160	349	349	116	116	232	232	120	120	125	128
F	100	10	160	160	345	347	112	116	222	232	120	120	125	128
F	100	11	153	153	339	339	112	116	238	238	124	126	125	128
F	100	12	153	160	345	345	116	116	222	238	120	126	125	128
F	100	13	153	153	339	349	112	116	222	238	120	128	128	128
F	100	14	153	160	347	349	116	116	222	238	120	128	128	128
F	100	15	153	160	339	349	112	116	238	238	124	126	128	128
F	100	16	153	160	339	347	116	116	238	238	120	128	128	128
F	100	17	153	160	339	347	112	116	222	238	120	120	125	128
F	100	18	153	160	345	349	116	116	222	238	120	128	125	125
F	100	19	153	160	339	339	112	116	222	238	120	120	128	128
F	100	20	153	153	339	349	116	116	238	238	124	128	128	128
F	101	1	160	160	339	345	112	116	222	232	120	124	128	128
F	101	2	153	160	339	345	116	116	222	238	120	124	128	128
F	101	3	153	160	339	339	112	112	232	238	120	126	128	128
F	101	4	153	160	349	349	116	116	222	238	120	120	125	128
F	101	5	153	153	339	345	112	116	222	232	126	126	128	128
F	101	6	153	153	339	349	112	116	238	238	120	120	128	128
F	101	7	153	153	339	339	116	116	238	238	120	124	128	128
F	101	8	153	160	339	339	112	112	222	222	124	126	128	128
F	101	9	153	160	339	345	112	116	238	238	120	120	128	128
F	101	10	153	160	339	349	112	116	232	238	120	126	128	128
F	101	11	153	160	339	339	112	112	232	238	124	126	128	128
F	101	12	160	162	339	349	112	116	238	238	124	128	125	128
F	101	13	153	160	339	339	116	116	238	238	120	124	125	128
F	101	14	153	160	339	339	116	116	238	238	120	120	128	128
F	101	15	153	160	339	339	116	116	222	232	120	120	128	128
F	101	16	160	162	339	349	112	116	238	238	120	126	128	128
F	101	17	153	160	339	345	112	116	222	238	120	126	125	128
F	101	18	153	160	339	339	112	112	222	222	120	124	128	128
F	101	19	153	153	339	339	112	116	222	238	126	126	128	128
F	101	20	153	160	349	349	116	116	222	238	120	128	128	128
F	102	1	153	153	339	339	116	116	232	238	120	120	128	128
F	102	2	153	160	345	345	116	116	232	238	120	124	128	128
F	102	3	153	153	339	339	112	116	238	238	120	126	128	128
F	102	4	153	160	339	349	112	116	232	232	120	126	128	128
F	102	5	153	160	339	349	112	112	222	222	120	128	128	128
F	102	6	153	153	339	339	112	116	222	238	126	126	128	128
F	102	7	153	160	349	349	112	116	232	238	120	120	128	128
F	102	8	153	153	339	349	116	116	222	238	120	120	128	128
F	102	9	153	160	349	349	116	116	238	238	120	120	125	128
F	102	10	153	160	339	349	116	116	222	232	120	120	128	128
F	102	11	160	162	339	339	112	116	232	238	120	120	128	128
F	102	12	153	153	339	347	112	116	222	238	120	126	128	128
F	102	13	153	160	349	349	112	116	232	238	120	120	128	128
F	102	14	153	153	339	339	112	112	238	238	120	126	128	128
F	102	15	153	160	339	345	116	116	222	232	120	120	128	128
F	102	16	160	160	339	339	116	116	232	238	120	126	128	128
F	102	17	153	160	339	339	112	116	232	238	120	126	125	128
F	102	18	153	153	339	339	116	116	232	238	120	128	128	128
F	102	19	153	160	339	349	116	116	232	238	120	128	128	128
F	102	20	153	153	345	347	116	116	222	222	120	124	128	128
F	103	1	153	153	339	345	116	116	222	222	120	124	128	128
F	103	2	153	162	339	339	112	116	238	238	120	120	128	128
F	103	3	153	162	339	339	116	116	232	238	120	120	128	128
F	103	4	153	160	339	339	116	116	222	238	124	128	128	128
F	103	5	153	162	339	339	116	116	222	222	120	128	128	128
F	103	6	153	153	339	339	116	116	222	232	128	128	128	128
F	103	7	153	153	339	339	112	116	222	238	120	120	128	128
F	103	8	160	160	339	339	112	116	222	238	120	120	125	128
F	103	9	153	153	339	339	112	116	222	238	120	120	128	128
F	103	10	153	153	339	345	116	116	222	232	120	126	128	128
F	103	11	153	153	347	349	116	116	232	238	128	128	128	128
F	103	12	153	153	345	345	116	116	222	238	120	120	128	128
F	103	13	153	153	347	347	116	116	238	238	120	128	125	128
F	103	14	153	153	339	339	116	116	238	238	120	120	125	128
F	103	15	153	153	339	339	116	116	238	238	126	128	128	128
F	103	16	153	160	339	345	116	116	222	238	120	120	128	128
F	103	17	160	160	339	339	116	116	238	238	120	124	128	128
F	103	18	153	153	339	349	112	116	222	238	120	120	125	128
F	103	19	153	162	339	339	116	116	232	238	120	120	128	128
F	103	20	153	153	349	349	116	116	238	238	124	128	128	128
F	104	1	160	160	339	345	116	116	232	238	120	128	125	128
F	104	2	153	153	339	339	112	112	222	232	120	120	128	128
F	104	3	153	160	339	347	112	116	232	232	126	126	128	128
F	104	4	160	160	349	349	116	116	232	238	120	120	128	128
F	104	5	153	153	339	339	112	112	232	238	120	126	128	128
F	104	6	153	153	339	349	112	116	238	238	120	120	128	128
F	104	7	153	153	339	347	112	116	222	238	120	124	128	128
F	104	8	153	160	339	339	116	116	222	238	120	120	128	128
F	104	9	153	153	339	339	112	112	222	222	120	120	128	128
F	104	10	153	153	339	347	116	116	222	238	120	120	128	128
F	104	11	153	153	339	339	116	116	232	238	120	120	128	128
F	104	12	153	160	339	339	112	116	232	238	120	120	125	128
F	104	13	153	160	339	339	112	116	232	238	120	124	125	128
F	104	14	153	153	339	339	112	116	222	232	124	128	125	128
F	104	15	160	160	349	349	116	116	232	238	126	126	128	128
F	104	16	153	160	339	339	112	112	232	238	120	120	125	128
F	104	17	153	160	339	339	112	116	232	232	120	120	128	128
F	104	18	160	160	349	349	112	116	222	232	120	120	128	128
F	104	19	153	160	339	339	112	116	222	222	120	126	125	128
F	104	20	153	153	339	339	116	116	222	238	120	120	128	128
F	105	1	153	153	345	349	112	116	222	232	120	126	125	128
F	105	2	153	153	339	349	112	116	238	238	126	128	128	128
F	105	3	153	153	339	347	116	116	232	238	120	124	128	128
F	105	4	153	153	345	349	112	116	232	238	126	128	128	128
F	105	5	153	160	339	339	116	116	222	222	120	126	128	128
F	105	6	153	160	339	345	112	116	222	238	120	126	128	128
F	105	7	153	160	339	349	112	116	222	222	120	120	128	128
F	105	8	153	153	345	349	112	116	238	238	120	126	128	128
F	105	9	153	160	339	349	116	116	222	232	120	120	128	128
F	105	10	153	162	339	347	112	116	222	232	120	124	128	128
F	105	11	153	160	339	345	116	116	238	238	126	128	128	128
F	105	12	153	153	339	339	116	116	222	238	120	120	128	128
F	105	13	153	153	339	339	116	116	222	238	126	128	128	128
F	105	14	153	160	339	349	112	116	222	232	120	120	128	128
F	105	15	153	153	339	339	116	116	232	238	120	120	128	128
F	105	16	153	153	347	347	112	116	238	238	120	124	128	128
F	105	17	153	160	345	349	112	112	222	238	124	128	128	128
F	105	18	153	153	339	345	112	116	238	238	120	120	128	128
F	105	19	153	153	347	349	116	116	232	238	120	124	128	128
F	105	20	153	160	339	339	112	116	222	222	126	128	128	128
N	106	1	160	162	339	339	112	112	222	232	120	126	128	128
N	106	2	153	162	339	347	116	116	222	232	120	128	128	128
N	106	3	153	160	339	339	112	112	222	222	128	128	128	128
N	106	4	153	162	339	339	112	116	232	238	120	126	128	128
N	106	5	153	162	339	339	112	116	232	238	126	128	128	128
N	106	6	153	162	339	339	116	116	222	238	126	128	128	128
N	106	7	160	162	339	339	112	116	222	232	126	128	128	128
N	106	8	153	153	339	349	112	116	232	232	126	128	128	128
N	106	9	162	162	339	339	116	116	222	222	120	126	128	128
N	106	10	153	162	339	347	112	116	222	238	126	128	128	128
N	106	11	153	160	339	339	116	116	232	232	126	128	128	128
N	106	12	160	162	339	339	112	112	222	222	128	128	128	128
N	106	13	153	160	339	339	116	116	222	232	126	126	128	128
N	106	14	153	153	339	339	116	116	222	222	120	128	128	128
N	106	15	153	162	339	339	112	116	222	238	126	128	128	128
N	106	16	160	162	339	339	112	116	222	222	126	126	128	128
N	106	17	153	160	339	339	116	116	232	232	126	126	128	128
N	106	18	153	160	339	339	116	116	222	232	126	128	128	128
N	106	19	153	160	339	339	112	116	232	238	120	128	128	128
N	106	20	153	162	339	347	116	116	232	232	120	128	128	128
F	107	1	160	160	339	339	112	116	222	222	124	126	128	128
F	107	2	153	160	339	347	116	116	222	232	120	124	128	128
F	107	3	160	160	339	339	116	116	222	232	124	126	125	125
F	107	4	160	160	347	347	112	116	232	232	124	126	128	128
F	107	5	160	160	339	347	116	116	222	238	124	124	128	128
F	107	6	160	162	339	339	116	116	222	222	124	126	128	128
F	107	7	153	160	347	347	116	116	222	222	124	128	128	128
F	107	8	160	160	339	339	112	116	222	232	120	124	125	128
F	107	9	153	160	339	339	116	116	222	232	124	124	128	128
F	107	10	160	160	339	347	112	116	222	232	124	128	125	125
F	107	11	160	160	347	347	112	116	238	238	124	124	125	128
F	107	12	153	160	347	347	116	116	222	232	120	124	128	128
F	107	13	160	160	339	347	116	116	222	232	120	124	128	128
F	107	14	160	160	339	339	112	116	232	232	120	120	128	128
F	107	15	160	160	339	347	116	116	222	232	124	128	128	128
F	107	16	153	160	339	347	112	116	232	238	120	126	125	128
F	107	17	160	160	339	339	116	116	222	238	124	126	125	128
F	107	18	160	160	339	339	112	116	222	222	124	126	128	128
F	107	19	160	160	339	347	116	116	222	238	124	126	128	128
N	108	1	153	160	345	345	112	116	222	238	120	126	128	128
N	108	2	153	160	345	347	112	116	222	222	126	126	125	128
N	108	3	153	160	339	345	112	116	232	238	120	126	128	128
N	108	4	153	160	339	345	112	116	232	238	126	126	128	128
N	108	5	153	160	345	345	112	116	222	238	120	126	125	128
N	108	6	153	153	345	345	112	116	238	238	126	126	125	128
N	108	7	153	160	345	347	112	116	222	222	126	126	125	128
N	108	8	153	160	345	345	112	116	222	222	120	126	125	128
N	108	9	153	162	345	345	112	112	232	238	126	126	128	128
N	108	10	153	153	345	345	112	116	222	238	126	126	125	128
N	108	11	153	160	345	345	112	116	222	222	120	126	128	128
N	108	12	153	160	339	345	112	116	232	238	120	126	128	128
N	108	13	153	153	339	345	112	116	222	238	126	126	125	128
N	108	14	153	153	345	347	112	116	222	222	120	126	125	128
N	108	15	153	153	345	345	112	116	232	238	120	126	128	128
N	108	16	153	160	345	347	112	116	222	238	126	126	125	128
N	108	17	153	160	339	345	112	116	232	238	120	126	125	128
N	108	18	153	160	339	345	112	116	222	232	120	126	128	128
N	108	19	153	153	345	347	112	116	222	222	126	126	128	128
N	108	20	153	160	345	345	112	116	222	222	120	126	128	128
N	109	1	153	153	339	345	112	116	232	232	120	126	128	128
N	109	2	153	153	339	347	116	116	232	232	126	126	128	128
N	109	3	153	153	339	339	112	116	232	232	120	126	128	128
N	109	4	153	153	339	349	116	116	222	232	126	126	128	128
N	109	5	153	160	339	339	112	116	222	232	120	126	128	128
N	109	6	153	153	339	339	116	116	232	232	120	126	125	128
N	109	7	153	153	339	347	112	116	232	232	120	126	128	128
N	109	8	153	153	339	345	112	112	222	232	120	126	128	128
N	109	9	153	153	339	339	112	116	232	232	126	126	128	128
N	109	10	153	160	339	339	116	116	222	232	120	126	128	128
N	109	11	153	160	339	347	112	116	232	232	126	126	128	128
N	109	12	153	153	339	339	116	116	222	232	126	126	128	128
N	109	13	153	153	339	347	112	116	232	232	126	126	128	128
N	109	14	153	160	339	339	116	116	232	232	120	126	128	128
N	109	15	153	153	339	347	116	116	232	232	120	126	128	128
N	109	16	153	153	339	345	116	116	222	232	120	126	128	128
N	109	17	153	153	339	347	112	116	232	232	126	126	128	128
N	109	18	153	153	339	339	116	116	232	232	126	126	128	128
N	109	19	153	160	339	347	112	116	222	232	126	126	128	128
N	109	20	153	153	339	347	116	116	232	232	126	126	128	128
F	110	1	160	162	347	347	112	116	222	222	120	126	128	128
F	110	2	153	160	339	345	116	116	222	222	120	126	125	128
F	110	3	153	160	339	339	112	116	238	238	120	126	128	128
F	110	4	153	162	339	339	116	116	222	222	120	128	128	128
F	110	5	160	160	347	349	116	116	222	232	126	126	128	128
F	110	6	153	153	339	345	116	116	232	232	120	120	128	128
F	110	7	153	153	339	339	112	116	222	238	120	126	125	128
F	110	8	160	162	339	349	112	112	222	238	120	126	125	128
F	110	9	153	160	349	349	116	116	222	238	124	126	128	128
F	110	10	153	160	339	347	112	116	222	232	124	124	125	128
F	110	11	153	160	349	349	116	116	238	238	120	120	125	128
F	110	12	160	160	339	339	112	116	222	222	120	120	128	128
F	110	13	153	160	339	345	112	116	222	238	120	126	125	128
F	110	14	160	160	339	345	116	116	222	238	120	120	125	128
F	110	15	160	160	339	339	116	116	232	232	126	126	128	128
F	110	16	160	162	339	339	116	116	222	222	120	128	128	128
F	110	17	160	160	339	339	112	116	238	238	120	124	128	128
F	110	18	153	160	347	347	112	116	238	238	120	126	128	128
F	110	19	160	160	339	349	116	116	222	232	120	124	125	128
F	110	20	153	153	339	347	116	116	222	232	124	126	128	128
F	111	1	153	160	339	339	112	112	222	238	120	120	128	128
F	111	2	160	160	339	347	116	116	222	232	126	128	128	128
F	111	3	160	160	339	339	112	116	238	238	120	128	125	128
F	111	4	160	162	339	347	116	116	238	238	120	120	128	128
F	111	5	153	160	339	339	116	116	222	238	120	128	128	128
F	111	6	153	160	339	347	112	116	222	238	120	124	128	128
F	111	7	153	153	339	347	112	116	238	238	120	124	125	128
F	111	8	153	153	339	349	116	116	222	222	126	128	128	128
F	111	9	153	162	345	347	112	116	222	238	120	126	125	128
F	111	10	160	162	339	347	112	116	222	222	120	126	128	128
F	111	11	153	160	339	349	112	116	222	222	120	120	125	128
F	111	12	153	153	339	347	112	116	238	238	120	124	125	125
F	111	13	160	162	339	347	112	112	222	238	126	126	128	128
F	111	14	153	160	339	339	116	116	222	238	120	128	128	128
F	111	15	153	160	339	339	116	116	222	222	120	128	128	128
F	111	16	153	162	339	347	112	112	222	222	120	128	128	128
F	111	17	153	153	339	339	116	116	222	222	124	128	125	128
F	111	18	153	153	339	347	116	116	232	238	120	126	128	128
F	111	19	153	160	339	339	112	116	222	222	120	120	128	128
F	111	20	153	160	347	349	116	116	222	222	120	126	128	128
F	112	1	153	153	339	345	116	118	222	222	120	124	128	128
F	112	2	153	160	339	347	116	116	222	232	120	124	128	128
F	112	3	153	153	347	349	112	116	238	238	120	128	125	128
F	112	4	153	153	339	345	112	116	222	222	120	126	128	128
F	112	5	153	160	339	345	116	116	222	222	120	126	128	128
F	112	6	160	160	339	339	116	116	222	238	126	126	128	128
F	112	7	160	160	339	347	116	116	222	232	120	120	125	128
F	112	8	160	162	339	349	116	118	222	238	120	126	128	128
F	112	9	153	160	345	349	116	118	222	222	120	124	128	128
F	112	10	160	162	339	349	116	118	222	222	120	120	128	128
F	112	11	160	162	339	345	116	118	222	238	120	120	128	128
F	112	12	153	160	339	345	116	116	222	222	120	126	128	128
F	112	13	160	160	339	339	116	116	222	238	120	128	125	128
F	112	14	153	153	347	347	116	116	222	232	120	120	128	128
F	112	15	160	162	339	345	116	118	222	222	120	126	128	128
F	112	16	153	153	339	347	116	116	222	232	120	120	125	128
F	112	17	160	160	339	347	112	116	222	222	120	124	125	128
F	112	18	153	153	339	347	112	116	222	238	120	120	128	128
F	112	19	153	160	339	349	116	118	222	222	120	126	128	128
F	112	20	153	160	339	339	116	116	222	232	120	126	128	128
N	113	1	160	160	345	347	116	116	222	222	126	126	128	128
N	113	2	160	160	339	349	116	116	222	238	126	126	128	128
N	113	3	160	160	349	349	116	116	222	222	126	126	128	128
N	113	4	153	160	339	339	116	116	222	232	126	126	125	128
N	113	5	153	160	339	347	116	116	222	232	124	126	125	128
N	113	6	160	160	339	345	116	116	222	232	124	126	128	128
N	113	7	153	160	339	345	112	116	222	232	126	126	128	128
N	113	8	160	160	345	345	116	116	222	222	126	128	128	128
N	113	9	153	160	339	345	116	116	232	238	126	126	128	128
N	113	10	160	160	339	339	112	116	222	222	126	126	128	128
N	113	11	153	160	345	347	116	116	222	222	124	126	125	128
N	113	12	160	160	349	349	116	116	232	232	126	126	128	128
N	113	13	153	160	345	345	116	116	222	222	126	126	125	128
N	113	14	153	160	339	339	116	116	232	238	126	126	128	128
N	113	15	153	160	339	345	112	116	222	232	126	126	128	128
N	113	16	160	160	339	339	116	116	232	232	124	126	128	128
N	113	17	160	160	345	345	116	116	222	232	126	126	128	128
N	113	18	160	160	345	349	116	116	222	232	126	126	128	128
N	113	19	153	160	339	345	116	116	222	232	126	126	128	128
N	113	20	160	160	345	345	116	116	222	238	124	126	128	128
F	114	1	153	160	339	339	112	116	222	222	124	124	128	128
F	114	2	153	160	339	349	116	116	222	222	124	124	128	128
F	114	3	160	160	339	347	116	116	222	232	124	128	125	128
F	114	4	153	160	347	349	116	116	222	222	124	124	128	128
F	114	5	153	160	339	347	112	116	222	232	124	124	125	125
F	114	6	153	160	339	349	116	116	222	222	124	126	125	128
F	114	7	153	160	339	349	116	116	232	232	124	124	128	128
F	114	8	153	160	339	347	116	116	222	222	124	124	128	128
F	114	9	160	160	339	347	112	116	222	232	124	124	125	128
F	114	10	153	160	347	349	116	116	222	222	124	124	128	128
F	114	11	153	160	339	347	116	116	222	232	124	124	128	128
F	114	12	153	160	347	349	116	116	222	222	124	124	125	128
F	114	13	153	160	339	349	116	116	222	222	124	126	125	128
F	114	14	160	160	347	347	116	116	222	222	126	126	125	128
F	114	15	153	160	339	347	116	116	222	232	124	128	125	128
F	114	16	153	160	347	349	116	116	222	222	124	126	125	128
F	114	17	160	160	339	347	112	116	222	232	124	124	128	128
F	114	18	160	160	347	347	116	116	232	232	124	124	125	128
F	114	19	153	160	339	349	116	116	232	232	124	124	128	128
F	114	20	153	160	347	349	116	116	222	222	124	124	125	128
F	115	1	160	160	339	347	116	116	232	232	124	124	125	128
F	115	2	153	160	347	347	116	116	222	232	120	124	125	128
F	115	3	153	160	347	347	116	116	222	232	124	124	128	128
F	115	4	160	160	347	347	116	116	222	232	124	124	125	125
F	115	5	160	160	339	347	116	116	222	232	124	126	125	128
F	115	6	160	160	347	347	116	116	222	222	124	124	125	128
F	115	7	153	160	345	347	112	116	222	232	124	124	128	128
F	115	8	160	160	347	347	116	116	222	232	124	124	128	128
F	115	9	153	160	339	347	116	116	222	232	126	126	128	128
F	115	10	153	160	345	347	112	116	222	222	124	124	128	128
F	115	11	153	160	347	347	116	116	222	232	124	124	125	125
F	115	12	153	160	339	347	116	116	222	232	124	124	125	128
F	115	13	160	160	347	347	112	116	222	232	124	126	128	128
F	115	14	153	160	339	347	116	116	222	232	124	126	128	128
F	115	15	160	160	347	347	116	116	222	232	124	126	128	128
F	115	16	153	160	347	347	116	116	222	222	120	120	128	128
F	115	17	160	162	339	347	116	116	232	232	124	124	125	125
F	115	18	160	160	347	347	116	116	232	232	124	124	128	128
F	115	19	153	160	341	347	116	116	222	232	120	124	125	128
F	115	20	160	160	347	347	116	116	232	232	124	124	128	128
F	116	1	153	160	339	339	116	116	232	232	124	128	125	125
F	116	2	153	160	339	339	116	116	232	232	124	128	125	128
F	116	3	153	160	339	339	116	116	232	232	124	128	125	128
F	116	4	160	160	339	339	112	116	222	232	124	128	125	125
F	116	5	153	160	339	347	116	116	222	232	124	126	125	128
F	116	6	153	160	339	339	116	116	232	232	124	128	125	125
F	116	7	160	160	339	339	116	116	222	232	124	128	125	128
F	116	8	153	160	339	347	116	116	232	232	124	128	125	128
F	116	9	160	160	339	339	112	116	232	232	126	126	125	125
F	116	10	160	160	339	339	116	116	232	232	124	126	125	125
F	116	11	160	160	339	339	116	116	232	232	124	128	125	125
F	116	12	160	160	339	339	112	116	222	232	124	128	125	128
F	116	13	153	160	339	347	116	116	232	232	124	128	125	125
F	116	14	160	160	347	349	116	116	222	222	124	126	125	125
F	116	15	160	160	339	339	116	116	232	232	124	128	125	128
F	116	16	153	160	339	347	116	116	222	232	124	128	125	128
F	116	17	153	160	347	347	116	116	222	232	124	128	125	128
F	116	18	160	160	339	339	116	116	232	232	124	126	125	125
F	116	19	153	160	339	339	116	116	232	232	124	128	125	128
F	116	20	153	160	339	339	116	116	232	232	124	128	125	125
F	117	1	153	160	347	349	116	116	232	232	124	124	125	125
F	117	2	160	160	347	347	116	116	222	232	120	124	125	128
F	117	3	160	160	347	349	116	116	222	232	120	126	125	128
F	117	4	153	160	347	347	116	116	232	232	120	124	125	128
F	117	5	160	160	349	349	116	116	232	232	120	124	125	128
F	117	6	153	160	347	347	116	116	232	232	124	124	125	128
F	117	7	160	160	347	347	116	116	232	232	120	124	125	128
F	117	8	153	160	349	349	112	116	232	232	120	124	125	128
F	117	9	160	160	347	349	116	116	222	232	120	124	128	128
F	117	10	153	160	339	347	112	116	222	232	124	124	125	128
F	117	11	160	160	347	347	116	116	222	232	124	124	125	125
F	117	12	160	160	339	347	116	116	222	222	126	126	125	128
F	117	13	160	160	347	347	116	116	222	232	120	124	125	128
F	117	14	160	160	347	349	116	116	222	232	124	126	125	128
F	117	15	153	160	339	347	116	116	232	232	124	124	125	128
F	117	16	153	160	347	349	116	116	232	232	124	124	125	125
F	117	17	160	160	347	349	116	116	232	232	120	124	125	128
F	117	18	160	160	339	349	116	116	222	232	124	124	125	128
F	117	19	153	160	339	349	116	116	222	232	120	124	125	128
F	117	20	153	160	339	349	116	116	232	232	120	124	128	128
F	118	1	160	160	349	349	116	116	222	232	120	124	128	128
F	118	2	160	160	339	349	116	116	232	232	120	124	125	128
F	118	3	160	160	339	339	112	116	222	222	124	124	128	128
F	118	4	160	160	339	349	116	116	222	232	120	126	128	128
F	118	5	160	160	339	349	116	116	222	232	120	126	128	128
F	118	6	160	160	339	349	116	116	222	232	120	124	128	128
F	118	7	160	160	339	349	116	116	222	222	126	126	128	128
F	118	8	160	160	339	349	116	116	222	232	120	124	125	128
F	118	9	160	160	339	339	116	116	222	232	120	126	128	128
F	118	10	160	160	339	349	116	116	222	232	120	124	125	128
F	118	11	160	162	339	349	116	116	222	232	120	126	128	128
F	118	12	160	160	339	349	116	116	222	222	120	120	128	128
F	118	13	160	160	339	339	116	116	222	232	124	124	125	128
F	118	14	160	160	347	349	116	116	222	232	124	124	125	128
F	118	15	160	160	347	349	116	116	222	232	124	124	125	125
F	118	16	153	160	349	349	112	116	222	222	124	124	125	128
F	118	17	160	160	339	349	116	116	222	222	120	124	128	128
F	118	18	160	160	349	349	116	116	222	222	120	120	128	128
F	118	19	160	160	339	339	116	116	222	232	120	126	128	128
F	118	20	160	160	349	349	116	116	222	232	124	126	128	128
N	119	1	153	160	339	349	116	116	232	238	120	126	125	128
N	119	2	153	153	339	347	116	116	222	232	126	128	125	128
N	119	3	153	160	339	339	116	116	222	232	120	126	125	125
N	119	4	153	160	339	345	116	116	222	238	126	128	125	128
N	119	5	153	160	339	339	116	116	232	238	126	126	125	128
N	119	6	153	153	339	347	112	116	222	232	126	126	125	128
N	119	7	153	153	339	339	116	116	222	232	126	128	125	128
N	119	8	153	153	339	347	116	116	222	238	128	128	125	128
N	119	9	153	160	339	339	116	116	238	238	124	128	125	128
N	119	10	153	160	339	339	112	116	222	232	120	126	125	128
N	119	11	153	160	339	349	116	116	232	238	120	128	125	128
N	119	12	153	160	339	345	116	116	222	232	126	128	125	128
N	119	13	153	160	339	339	116	116	232	238	124	128	125	128
N	119	14	153	162	339	339	116	116	222	232	120	126	125	128
N	119	15	153	162	339	339	116	116	222	232	120	128	125	128
N	119	16	153	153	339	345	116	116	222	238	120	120	125	125
N	119	17	160	160	339	339	112	116	222	238	120	126	125	128
N	119	18	153	153	339	345	116	116	222	238	120	126	125	128
N	119	19	153	162	339	339	116	116	222	238	120	126	125	128
N	119	20	153	153	339	345	116	116	222	238	120	126	125	128
N	120	1	153	160	339	347	116	116	222	222	124	126	125	128
N	120	2	160	160	339	347	116	116	222	222	124	126	125	128
N	120	3	160	160	339	347	116	116	222	222	124	126	128	128
N	120	4	160	160	339	339	116	116	222	222	124	126	125	128
N	120	5	160	160	339	347	116	116	222	222	124	124	125	128
N	120	6	160	160	339	347	116	116	222	232	124	124	125	128
N	120	7	153	160	339	339	116	116	222	222	124	126	125	128
N	120	8	160	160	339	339	116	116	222	222	124	126	125	128
N	120	9	160	160	339	339	116	116	222	232	124	124	125	125
N	120	10	160	160	339	347	116	116	222	222	124	124	125	125
N	120	11	160	160	339	347	116	116	222	222	124	124	125	128
N	120	12	160	160	339	347	116	116	222	222	124	126	128	128
N	120	13	153	160	339	339	116	116	222	232	124	124	125	125
N	120	14	160	160	339	347	116	116	222	222	126	126	125	128
N	120	15	160	160	339	347	116	116	222	232	124	126	125	128
N	120	16	153	160	339	339	116	116	222	222	124	126	128	128
N	120	17	160	160	339	347	116	116	222	222	124	126	125	125
N	120	18	160	160	339	339	116	116	222	232	124	126	128	128
N	120	19	153	160	339	339	116	116	222	222	124	126	125	128
N	120	20	153	160	339	347	116	116	222	222	126	126	125	128
N	121	1	160	160	347	347	116	116	222	232	126	126	128	128
N	121	2	153	162	339	339	112	116	222	232	120	124	128	128
N	121	3	160	160	339	339	116	116	232	232	124	126	128	128
N	121	4	160	160	347	347	116	116	222	232	126	126	128	128
N	121	5	153	162	339	339	112	116	222	232	126	126	128	128
N	121	6	153	160	339	339	116	116	232	232	124	124	128	128
N	121	7	153	162	339	347	112	116	222	232	120	126	128	128
N	121	8	160	160	347	347	116	116	222	232	124	126	128	128
N	121	9	153	160	339	347	116	116	232	232	124	126	128	128
N	121	10	153	153	339	347	116	116	222	232	124	126	128	128
N	121	11	153	160	339	347	116	116	222	232	124	126	128	128
N	121	12	153	160	339	347	112	116	222	232	124	126	128	128
N	121	13	153	160	347	347	112	116	232	232	120	126	128	128
N	121	14	153	160	339	339	116	116	222	232	124	126	128	128
N	121	15	153	153	339	347	116	116	222	232	124	126	128	128
N	121	16	153	153	339	339	112	116	232	232	120	120	128	128
N	121	17	160	160	347	347	116	116	222	232	124	126	128	128
N	121	18	160	160	347	347	116	116	222	232	126	126	128	128
N	121	19	153	153	339	339	116	116	222	232	126	126	128	128
N	121	20	153	160	339	339	112	116	232	232	126	126	128	128
F	122	1	153	153	347	347	116	116	222	232	126	128	128	128
F	122	2	153	153	345	349	116	116	238	238	126	128	128	128
F	122	3	153	153	345	347	116	116	222	222	126	128	128	128
F	122	4	153	160	347	347	116	116	222	238	126	128	128	128
F	122	5	153	160	349	349	116	116	222	222	126	128	128	128
F	122	6	153	162	339	349	116	116	222	222	126	126	128	128
F	122	7	153	153	345	349	116	116	222	222	128	128	128	128
F	122	8	153	160	345	347	116	116	238	238	126	126	128	128
F	122	9	153	160	345	347	116	116	238	238	126	126	128	128
F	122	10	153	160	345	345	116	116	222	238	126	128	128	128
F	122	11	153	160	345	349	112	116	232	238	126	126	128	128
F	122	12	153	162	349	349	116	116	238	238	126	126	128	128
F	122	13	153	153	345	349	116	116	222	232	126	126	128	128
F	122	14	153	153	339	349	116	116	222	222	126	128	128	128
F	122	15	153	162	349	349	116	116	232	238	124	126	128	128
F	122	16	153	153	347	347	116	116	222	222	126	128	125	128
F	122	17	153	153	349	349	116	116	222	238	126	126	128	128
F	122	18	153	160	339	347	116	116	238	238	126	128	128	128
F	122	19	153	160	347	347	116	116	232	238	126	128	128	128
F	122	20	153	153	345	349	116	116	222	222	124	126	128	128
F	123	1	153	162	339	339	116	116	222	232	126	126	128	128
F	123	2	153	153	345	345	116	116	222	238	126	128	128	128
F	123	3	153	162	339	349	116	116	222	238	126	128	128	128
F	123	4	153	153	345	349	116	116	222	238	126	126	128	128
F	123	5	153	160	349	351	116	116	222	222	126	126	128	128
F	123	6	153	162	345	349	116	116	238	238	126	126	128	128
F	123	7	153	153	345	349	112	116	232	232	126	128	128	128
F	123	8	153	153	345	345	116	116	238	238	126	128	128	128
F	123	9	153	153	345	349	112	116	232	238	126	126	128	128
F	123	10	153	160	345	349	116	116	232	238	120	128	128	128
F	123	11	153	162	345	347	116	116	232	238	126	128	128	128
F	123	12	153	153	345	345	116	116	232	238	126	128	128	128
F	123	13	153	160	349	349	116	116	238	238	128	128	128	128
F	123	14	153	162	345	345	116	116	238	238	126	126	128	128
F	123	15	153	162	345	345	116	116	222	238	128	128	128	128
F	123	16	153	160	345	345	116	116	232	238	126	126	128	128
F	123	17	153	162	345	345	116	116	238	238	126	126	128	128
F	123	18	153	160	345	351	116	116	222	238	126	126	128	128
F	123	19	153	153	345	345	116	116	238	238	126	128	128	128
F	123	20	153	153	345	349	116	116	222	222	126	126	128	128
F	124	1	153	160	347	349	116	116	222	238	126	126	128	128
F	124	2	153	162	339	345	116	116	222	222	126	128	125	128
F	124	3	153	160	339	349	116	116	222	238	126	128	128	128
F	124	4	153	160	345	347	116	116	238	238	126	128	128	128
F	124	5	153	162	345	345	116	116	222	222	126	126	128	128
F	124	6	153	153	345	347	116	116	232	238	126	128	128	128
F	124	7	160	162	345	345	116	116	222	232	126	128	128	128
F	124	8	160	162	345	349	116	116	222	238	126	126	128	128
F	124	9	160	162	339	347	116	116	222	238	126	126	128	128
F	124	10	153	162	345	347	116	116	222	232	128	128	128	128
F	124	11	160	160	345	347	116	116	222	222	126	126	128	128
F	124	12	153	160	345	349	116	116	222	222	126	128	128	128
F	124	13	160	160	345	349	116	116	232	238	126	126	128	128
F	124	14	153	160	347	349	116	116	232	238	128	128	128	128
F	124	15	160	162	345	347	116	116	222	238	126	126	128	128
F	124	16	153	153	347	349	116	116	222	232	126	128	128	128
F	124	17	153	160	345	345	116	116	232	238	126	128	128	128
F	124	18	160	160	347	347	116	116	238	238	126	128	128	128
F	124	19	153	162	339	345	116	116	222	238	126	126	128	128
F	124	20	153	162	345	349	116	116	232	238	126	128	128	128
F	125	1	153	160	347	347	116	116	222	222	120	128	128	128
F	125	2	153	162	345	347	116	116	238	238	126	126	125	128
F	125	3	153	160	345	349	116	116	222	222	126	128	128	128
F	125	4	153	162	347	349	116	116	238	238	126	128	128	128
F	125	5	160	162	345	345	116	116	232	238	126	126	128	128
F	125	6	153	160	349	349	116	116	232	238	128	128	125	128
F	125	7	153	160	349	349	116	116	238	238	126	128	128	128
F	125	8	153	162	345	349	116	116	222	232	126	126	128	128
F	125	9	153	162	345	347	116	116	222	238	124	126	128	128
F	125	10	160	162	345	347	116	116	238	238	126	126	128	128
F	125	11	153	160	347	349	114	116	222	238	120	126	128	128
F	125	12	153	162	347	349	116	116	222	232	126	126	128	128
F	125	13	153	160	345	349	116	116	238	238	126	128	128	128
F	125	14	153	162	345	347	116	116	238	238	126	128	128	128
F	125	15	160	160	345	347	112	112	222	222	126	126	134	134
F	125	16	160	160	345	349	116	116	222	238	120	128	128	128
F	125	17	162	162	345	345	116	116	232	238	126	128	128	128
F	125	18	153	153	347	349	116	116	238	238	120	128	128	128
F	125	19	160	160	339	345	116	116	222	238	126	126	128	128
F	125	20	153	153	345	347	116	116	222	232	126	126	128	128
N	126	1	160	160	339	349	112	116	222	232	120	126	125	128
N	126	2	153	160	339	339	116	116	222	222	120	124	125	128
N	126	3	160	160	339	349	116	116	222	222	124	126	125	128
N	126	4	153	160	339	349	116	116	222	222	124	126	128	128
N	126	5	160	160	339	349	116	116	222	222	124	126	128	128
N	126	6	160	160	339	339	112	116	222	232	120	124	125	128
N	126	7	160	160	339	339	116	116	222	222	124	126	128	128
N	126	8	160	160	339	339	116	116	222	222	124	124	128	128
N	126	9	160	160	339	339	116	116	222	222	120	124	128	128
N	126	10	160	160	339	339	116	116	222	222	120	124	128	128
N	126	11	160	160	339	349	116	116	222	222	120	124	125	128
N	126	12	153	160	339	349	116	116	222	222	120	124	125	128
N	126	13	160	160	339	349	116	116	222	222	120	120	128	128
N	126	14	153	160	339	339	114	116	222	232	120	126	128	128
N	126	15	160	160	339	349	116	116	222	222	120	124	125	128
N	126	16	160	160	339	349	116	116	222	222	124	126	128	128
N	126	17	160	160	339	339	116	116	222	222	124	126	128	128
N	126	18	160	160	339	339	112	116	222	232	124	126	125	128
N	126	19	160	160	339	349	116	116	222	222	124	126	128	128
N	126	20	160	160	339	349	116	116	222	222	124	126	125	128
F	127	1	160	160	339	339	112	112	222	222	126	126	125	128
F	127	2	153	160	339	339	112	112	222	232	126	126	128	128
F	127	3	160	160	339	347	112	116	222	232	124	126	128	128
F	127	4	160	160	339	339	112	112	222	222	126	126	125	128
F	127	5	160	160	339	347	112	116	222	222	124	126	125	128
F	127	6	160	160	339	347	112	116	232	232	120	126	128	128
F	127	7	160	160	339	347	112	116	222	238	120	126	128	128
F	127	8	160	160	347	347	116	116	222	222	126	126	128	128
F	127	9	160	162	339	347	112	116	222	232	120	126	128	128
F	127	10	153	160	339	347	112	116	232	232	124	126	128	128
F	127	11	160	160	347	347	112	116	232	238	128	128	128	128
F	127	12	160	160	339	339	116	116	222	238	120	126	125	128
F	127	13	160	160	339	339	112	112	222	222	124	124	125	128
F	127	14	153	160	339	347	116	116	222	232	126	126	128	128
F	127	15	160	160	339	347	112	116	222	222	124	124	128	128
F	127	16	153	160	347	347	116	116	232	232	124	126	128	128
F	127	17	153	160	339	347	116	116	222	232	124	124	128	128
F	127	18	160	160	339	339	112	116	222	238	124	126	128	128
F	127	19	160	160	339	347	112	116	232	238	124	124	128	128
F	127	20	160	160	347	347	112	116	222	232	126	128	128	128
F	128	1	153	160	339	339	116	116	222	232	126	126	128	128
F	128	2	153	162	339	339	116	116	222	222	120	126	128	128
F	128	3	153	160	339	347	116	116	222	232	120	126	128	128
F	128	4	160	160	339	339	116	116	232	232	120	126	128	128
F	128	5	160	162	347	349	116	116	222	222	120	126	128	128
F	128	6	160	160	339	349	116	116	222	232	120	126	128	128
F	128	7	160	160	339	349	116	116	222	232	126	126	128	128
F	128	8	153	160	339	349	116	116	222	232	120	126	128	128
F	128	9	160	162	339	339	116	116	222	222	126	126	125	128
F	128	10	153	160	339	349	116	116	222	222	126	126	128	128
F	128	11	153	160	339	339	116	116	222	222	126	126	128	128
F	128	12	160	160	339	347	116	116	222	222	126	126	128	128
F	128	13	160	160	339	347	116	116	222	222	124	126	128	128
F	128	14	153	162	339	339	116	116	222	222	120	126	128	128
F	128	15	153	162	339	339	116	116	222	222	126	126	128	128
F	128	16	153	160	347	349	116	116	222	232	124	126	128	128
F	128	17	162	162	339	349	116	116	222	232	120	120	128	128
F	128	18	160	160	339	339	116	116	222	222	126	126	128	128
F	128	19	153	160	339	339	116	116	222	222	126	126	128	128
F	128	20	153	160	339	339	116	116	222	222	126	126	128	128
F	129	1	153	160	339	339	116	116	222	222	126	126	128	128
F	129	2	153	160	339	339	116	116	222	232	120	124	128	128
F	129	3	153	160	339	339	116	116	222	232	124	126	128	128
F	129	4	153	160	339	347	116	116	222	232	120	126	128	128
F	129	5	153	160	339	339	116	116	222	222	120	126	128	128
F	129	6	153	160	339	347	116	116	222	232	126	126	128	128
F	129	7	160	160	339	339	116	116	222	222	126	126	128	128
F	129	8	153	160	339	339	116	116	222	222	126	126	128	128
F	129	9	153	160	339	347	116	116	222	222	126	126	128	128
F	129	10	153	160	339	339	116	116	222	232	124	126	128	128
F	129	11	160	160	339	339	116	116	222	222	126	126	128	128
F	129	12	160	160	339	339	116	116	222	222	120	124	128	128
F	129	13	153	162	339	339	116	116	222	232	124	126	128	128
F	129	14	153	162	347	347	116	116	232	232	120	126	128	128
F	129	15	153	160	339	339	116	116	222	222	126	126	128	128
F	129	16	153	162	339	339	116	116	222	232	124	126	128	128
F	129	17	153	153	339	349	116	116	222	232	124	126	128	128
F	129	18	153	160	339	347	116	116	222	232	126	126	128	128
F	129	19	153	153	339	339	116	116	222	232	124	126	128	128
F	129	20	153	160	347	347	116	116	222	222	120	126	128	128
F	130	1	160	160	339	347	112	112	222	222	126	126	128	128
F	130	2	160	162	339	339	112	112	222	222	126	126	128	128
F	130	3	160	160	339	347	116	116	232	232	120	126	128	128
F	130	4	153	160	339	339	116	116	222	222	124	126	128	128
F	130	5	153	160	339	347	112	116	222	232	126	126	128	128
F	130	6	153	160	339	347	116	116	222	232	126	126	125	128
F	130	7	160	160	339	347	116	116	232	232	126	126	128	128
F	130	8	153	160	339	339	116	116	222	222	126	126	128	128
F	130	9	160	160	339	339	116	116	222	222	126	126	125	128
F	130	10	160	160	339	347	116	116	222	232	120	124	128	128
F	130	11	153	153	339	339	112	116	222	222	120	126	125	128
F	130	12	160	160	339	339	116	116	222	222	126	126	128	128
F	130	13	160	162	339	339	116	116	222	232	126	126	128	128
F	130	14	160	162	339	347	116	116	222	222	126	126	128	128
F	130	15	153	160	347	347	116	116	222	232	126	126	128	128
F	130	16	153	160	339	347	116	116	222	222	126	126	128	128
F	130	17	160	160	339	347	116	116	222	222	126	126	128	128
F	130	18	160	162	339	339	116	116	222	232	126	126	125	128
F	130	19	160	162	347	347	112	116	222	222	126	126	128	128
F	130	20	153	160	339	347	112	116	222	222	124	124	128	128
F	131	1	160	160	339	339	116	116	222	232	120	126	128	128
F	131	2	160	160	339	339	116	116	222	222	120	126	128	128
F	131	3	160	160	339	347	116	116	222	232	126	126	128	128
F	131	4	160	160	345	349	116	116	222	222	126	126	128	128
F	131	5	153	160	349	349	116	116	222	232	120	126	128	128
F	131	6	160	160	339	339	116	116	222	232	120	126	128	128
F	131	7	160	160	339	349	116	116	222	222	120	120	128	128
F	131	8	160	160	345	347	116	116	232	238	126	126	128	128
F	131	9	160	160	339	347	116	116	222	232	126	126	128	128
F	131	10	160	160	343	343	116	116	222	232	120	126	125	128
F	131	11	160	160	339	343	116	116	222	232	126	126	128	128
F	131	12	160	160	347	349	116	116	222	232	120	126	128	128
F	131	13	160	160	339	349	116	116	222	222	126	126	128	128
F	131	14	160	160	339	339	116	116	222	222	120	126	128	128
F	131	15	160	160	339	339	116	116	222	222	126	126	128	128
F	131	16	160	160	345	349	116	116	222	222	126	126	128	128
F	131	17	160	160	339	347	116	116	222	238	126	126	128	128
F	131	18	153	160	339	349	116	116	222	232	126	126	128	128
F	131	19	153	160	339	349	116	116	222	232	120	126	128	128
F	131	20	160	160	339	339	116	116	222	232	126	126	128	128
F	132	1	153	162	339	339	116	116	232	232	124	126	128	128
F	132	2	162	162	339	347	116	116	222	222	120	126	128	128
F	132	3	160	160	339	343	114	116	232	232	126	126	128	128
F	132	4	160	160	347	347	116	116	222	232	126	126	125	128
F	132	5	160	162	339	347	116	116	222	232	120	120	128	128
F	132	6	153	160	347	349	116	116	222	232	120	126	128	128
F	132	7	160	160	339	349	116	116	222	222	120	120	128	128
F	132	8	160	160	339	347	116	116	222	232	126	126	128	128
F	132	9	160	162	339	347	116	116	222	232	126	126	128	128
F	132	10	160	160	339	339	116	116	222	222	120	126	128	128
F	132	11	160	160	339	343	116	116	222	232	120	120	128	128
F	132	12	160	160	349	349	116	116	222	222	120	124	128	128
F	132	13	160	162	339	339	112	112	222	222	120	120	128	128
F	132	14	160	162	339	339	116	116	222	222	126	126	128	128
F	132	15	160	160	339	347	116	116	222	222	126	126	128	128
F	132	16	160	160	339	347	116	116	222	222	126	126	128	128
F	132	17	160	162	339	339	116	116	222	222	122	126	128	128
F	132	18	160	160	339	347	116	116	222	232	120	126	128	128
F	133	1	160	162	339	349	116	116	222	222	126	126	128	128
F	133	2	160	160	347	347	116	116	222	232	120	126	125	128
F	133	3	160	160	347	347	116	116	222	232	126	126	128	128
F	133	4	160	160	347	349	114	116	222	232	120	126	128	128
F	133	5	153	160	347	347	112	116	222	222	124	126	128	128
F	133	6	153	160	347	347	112	112	222	222	120	126	128	128
F	133	7	160	160	347	349	116	116	222	222	126	126	128	128
F	133	8	160	160	339	349	116	116	222	222	120	126	128	128
F	133	9	153	160	347	347	112	116	232	232	128	128	128	128
F	133	10	160	160	347	349	116	116	222	232	126	126	128	128
F	133	11	160	160	339	339	116	116	222	232	126	126	128	128
F	133	12	160	160	339	347	116	116	222	222	120	126	128	128
F	133	13	160	160	347	349	116	116	222	232	126	126	128	128
F	133	14	160	160	339	339	116	116	222	222	126	126	128	128
F	133	15	160	160	339	347	116	116	222	232	120	126	125	128
F	133	16	160	160	347	349	116	116	222	232	126	126	128	128
F	133	17	160	160	339	339	116	116	222	222	126	126	128	128
F	134	1	160	160	339	347	116	116	222	222	124	126	125	128
F	134	2	160	160	339	339	116	116	222	222	124	126	125	128
F	134	3	160	160	339	347	116	116	222	222	124	126	128	128
F	134	4	160	162	339	339	114	116	222	222	120	126	128	128
F	134	5	153	160	339	349	114	116	222	222	124	126	128	128
F	134	6	153	160	349	349	116	116	222	222	124	126	128	128
F	134	7	160	162	339	339	114	116	222	222	120	126	128	128
F	134	8	160	160	349	349	112	116	232	232	124	124	128	128
F	134	9	160	160	347	349	116	116	222	232	120	126	128	128
F	134	10	160	162	339	349	112	112	222	232	126	126	125	128
F	134	11	160	160	339	339	116	116	222	222	124	126	125	128
F	134	12	153	160	339	349	112	116	222	222	124	126	128	128
F	134	13	160	160	347	347	116	116	222	232	124	126	125	128
F	134	14	160	162	339	347	116	116	222	232	126	126	125	128
F	134	15	153	160	339	349	112	116	222	222	124	126	128	128
F	134	16	160	160	339	349	116	116	222	232	124	126	128	128
F	134	17	160	160	339	347	116	116	232	232	120	126	125	128
F	134	18	160	162	339	349	116	116	222	222	124	126	128	128
F	134	19	153	160	339	349	112	116	222	222	126	126	128	128
F	134	20	160	160	339	339	116	116	222	222	124	126	128	128
F	135	1	153	160	339	339	116	116	232	232	120	120	128	128
F	135	2	160	160	339	349	114	116	222	232	120	126	128	128
F	135	3	160	160	339	349	116	116	222	222	126	126	128	128
F	135	4	160	160	339	349	116	116	222	222	126	126	125	128
F	135	5	160	160	339	347	112	114	222	232	124	126	125	128
F	135	6	160	160	347	349	114	116	232	232	120	120	128	128
F	135	7	153	160	347	347	116	116	232	232	120	126	128	128
F	135	8	160	160	349	349	116	116	222	222	126	126	128	128
F	135	9	160	160	349	349	116	116	222	232	120	126	128	128
F	135	10	160	160	339	349	116	116	222	222	126	126	125	128
F	136	1	160	162	347	347	116	116	222	222	126	128	128	128
F	136	2	153	160	345	347	116	116	222	232	126	126	128	128
F	136	3	153	160	347	347	114	114	222	222	126	126	128	128
F	136	4	160	160	339	347	112	116	222	238	124	124	125	128
F	136	5	153	160	347	347	112	114	222	222	120	124	128	128
F	136	6	153	160	339	347	116	116	222	232	126	126	125	125
F	136	7	160	162	347	349	116	116	232	238	126	128	128	128
F	136	8	153	160	339	339	116	116	222	222	126	126	128	128
F	136	9	153	160	347	347	114	116	236	236	126	126	128	128
F	136	10	160	160	345	345	116	116	232	232	126	126	125	128
F	136	11	153	160	347	347	116	116	222	222	124	124	128	128
F	136	12	160	160	339	347	116	116	232	238	124	124	125	128
F	136	13	153	153	339	339	116	116	222	238	126	128	125	128
F	136	14	153	160	339	347	116	116	222	222	126	126	125	128
F	136	15	153	160	347	347	116	116	222	222	124	128	125	128
F	136	16	153	160	347	347	112	112	222	236	120	124	125	125
F	136	17	153	160	347	347	112	114	222	222	128	128	128	128
F	136	18	153	160	347	347	112	112	222	222	120	120	128	128
F	136	19	153	162	339	339	116	116	222	232	126	126	128	128
F	136	20	153	153	339	347	116	116	222	222	126	128	128	128
F	137	1	153	160	339	339	112	112	222	232	124	124	128	128
F	137	2	160	160	339	347	116	116	222	232	120	124	128	128
F	137	3	160	160	347	347	116	116	222	232	120	124	128	128
F	137	4	160	160	339	347	116	116	232	232	124	126	128	128
F	137	5	160	160	347	347	112	112	222	232	120	124	128	128
F	137	6	160	160	339	339	112	116	222	232	124	126	125	128
F	137	7	160	160	339	347	112	116	222	232	120	124	128	128
F	137	8	153	160	347	347	112	112	222	232	120	120	128	128
F	137	9	153	160	347	347	112	112	222	232	124	126	128	128
F	137	10	153	160	339	347	112	116	232	238	124	126	125	128
F	137	11	160	160	345	347	112	116	232	238	120	124	128	128
F	137	12	153	160	347	347	112	116	222	238	124	124	128	128
F	137	13	160	160	339	347	112	116	222	232	120	128	128	128
F	137	14	153	160	345	347	116	116	232	232	120	126	128	128
F	137	15	153	160	347	347	112	116	222	232	124	124	128	128
F	137	16	153	160	347	347	116	116	232	232	120	124	128	128
F	137	17	153	160	339	339	116	116	222	238	120	124	125	128
F	137	18	153	160	339	347	116	116	222	222	124	126	125	128
F	137	19	160	160	347	347	112	116	222	232	124	126	128	128
F	137	20	153	160	339	347	112	116	222	238	120	124	125	128
F	138	1	153	160	347	347	116	116	222	238	124	124	125	128
F	138	2	160	160	339	339	116	116	232	232	124	124	128	128
F	138	3	153	160	341	345	116	116	222	222	124	128	125	128
F	138	4	153	153	339	347	116	116	222	232	124	124	128	128
F	138	5	153	153	339	347	116	116	232	232	124	124	125	128
F	138	6	160	160	339	347	116	116	222	232	120	124	125	125
F	138	7	153	160	339	347	112	116	222	232	124	124	125	128
F	138	8	160	160	345	347	116	116	222	232	120	124	128	128
F	138	9	153	153	345	347	116	116	222	222	124	124	125	128
F	138	10	160	160	339	347	116	116	222	232	120	124	128	128
F	138	11	153	160	347	347	116	116	222	232	124	124	125	128
F	138	12	153	153	347	347	116	116	222	222	124	124	125	128
F	138	13	153	160	347	347	116	116	222	232	124	124	128	128
F	138	14	160	160	345	347	116	116	222	232	120	124	128	128
F	138	15	153	160	345	347	116	116	222	232	124	124	128	128
F	138	16	153	153	347	347	116	116	222	232	124	124	125	128
F	138	17	153	160	339	347	116	116	222	222	124	124	125	125
F	138	18	153	160	345	347	116	116	232	232	120	124	125	128
F	138	19	153	160	345	347	116	116	222	222	124	124	128	128
F	138	20	160	160	339	347	116	116	222	232	124	126	125	128
N	139	1	160	162	339	339	116	116	222	238	124	124	128	128
N	139	2	160	160	339	339	116	116	222	232	120	126	128	128
N	139	3	153	160	339	347	112	116	222	222	120	128	128	128
N	139	4	153	160	339	347	116	116	222	232	124	124	128	128
N	139	5	153	160	339	345	116	116	232	238	124	124	128	128
N	139	6	153	160	339	347	112	116	232	232	124	126	128	128
N	139	7	153	160	339	347	116	116	232	238	120	126	128	128
N	139	8	153	160	339	347	116	116	232	238	124	126	128	128
N	139	9	153	160	339	347	112	116	232	238	120	126	128	128
N	139	10	160	160	339	339	112	116	232	238	124	126	128	128
N	139	11	160	160	339	347	116	116	222	232	120	124	128	128
N	139	12	153	160	339	339	116	116	232	232	124	126	128	128
N	139	13	160	160	339	339	112	116	222	238	124	126	128	128
N	139	14	160	160	339	339	112	116	222	232	120	126	128	128
N	139	15	160	160	339	339	112	116	232	232	120	126	128	128
N	139	16	153	160	339	345	116	116	222	238	120	126	128	128
